# Supplementary material for: Long-range correlation in protein dynamics: Confirmation by structural data and normal mode analysis
Source: PLoS Comput Biol. 2020 Feb 13;16(2):e1007670. doi: 10.1371/journal.pcbi.1007670 (PMC7043781; doi:10.1371/journal.pcbi.1007670)
Supplement: S1 File — (TXT) [file pcbi.1007670.s003.txt]

4mzz	31
5ngn	32
4bfh	30
1rju	36
1z96	38
3e8y	30
3e21	40
1p9g	40
1ajj	37
1zmm	31
6aty	38
4mpi	44
3q8j	36
3qte	32
4wp4	43
1wy3	34
6ay8	40
3odv	38
6atw	38
2erl	40
5o0u	30
1c53	79
3pis	39
2ooa	42
3e7r	40
3iuf	32
4rbx	32
5vtj	32
2fdn	55
1q8h	34
5oll	35
3wup	31
2nls	36
6avd	40
2ho2	43
2rf0	62
1ptq	50
1j8e	44
5k2l	49
3nir	46
5yiu	49
5zjl	31
4n7f	37
1vzm	39
1vjw	59
3hil	63
3ngg	46
4zc3	57
5oaz	59
3cp0	63
3bdu	53
6e6q	56
5n41	60
5dma	53
2cs7	55
1r69	63
1gvd	52
1fxd	57
2cmp	56
3cjk	68
4aaz	47
4y2m	65
3a02	51
2vnf	55
1uoy	64
4hgu	40
6b29	57
4l5e	46
2duy	65
6mj7	55
3idw	66
5d7u	53
5nw3	54
1zuu	56
4ou0	65
1dxg	72
5aon	49
4cvd	48
3thk	64
5ki9	40
1c75	71
5tab	53
4hs2	64
5jrt	64
1mhn	59
2rh2	57
2v1q	60
2b97	70
5d0i	62
6at0	57
3c4s	57
2hba	52
1tuk	67
4f14	67
1cq4	60
2g6q	59
5o99	59
3k2a	55
6nmw	63
6o5w	57
2erw	53
6o6d	66
5e5y	62
6miw	69
5yp8	51
4he7	53
3zvz	55
1ryq	64
2bv2	83
5yvx	66
4heo	56
5b6q	76
6h5t	65
6hq9	60
1h98	77
1aho	64
2p5k	63
4rex	48
6fan	61
3fmy	65
3hj2	66
1kw4	70
3zhi	73
5l87	62
5eq0	58
6rxn	45
6ipz	63
4g3o	53
4pl6	57
4ydx	67
1oks	53
2g0c	68
2g6f	59
2y9u	67
5zne	73
4pno	64
2ppx	62
1tgr	52
3ouv	67
4rgi	71
3rdy	67
3tn2	68
4bvw	79
5svy	60
3hz7	74
6exz	69
6e4n	71
3rdv	78
1ctf	68
1ucs	64
2cgq	74
2jku	35
4a4j	69
6nzx	76
5tda	75
2hlr	67
1ku3	61
5mao	71
3cu4	79
6gy4	68
6csl	71
5tog	75
5v2o	60
4quc	56
6mrr	68
2bf9	35
4kyp	72
3i4o	68
4ow1	86
3tjy	78
2o9s	67
2zzs	81
3u8v	83
3dxs	74
4ikg	78
5e0y	68
3v1a	48
3o70	55
3ca7	50
3svi	79
6ff1	69
2ve8	67
2b8i	77
3m1d	78
4qf3	57
4q2l	64
4z0o	55
1g2b	62
4eew	74
1dtj	74
6c4v	81
3vfz	62
1g2y	60
1g33	73
2xeu	64
4l58	71
4esr	65
1m8a	61
2rji	84
4a20	80
2vc8	72
6mrs	77
6ha4	55
1oai	68
6gf1	78
1i2t	61
2hf1	61
4pzj	69
3zr8	65
1aie	31
1tg0	66
2wyq	77
2bwf	77
3h4n	68
1pch	88
3bqp	80
3llb	81
2rkn	77
3dso	66
2zqe	80
3sny	87
1yu5	67
3dkm	79
2xnq	77
5dae	57
3cwi	69
5k6d	77
4hcz	67
5nfm	75
6bph	66
5m0w	62
2ci2	65
2i5u	77
1egp	61
3bp3	81
3lfg	88
1xe1	91
4emn	81
1f94	63
1jni	62
5i41	67
5eki	72
2ewt	71
4hti	88
2o3f	78
2ovg	58
6exx	79
3wwl	54
5ol9	81
1wm3	72
1u9l	68
3tzd	69
4uex	81
6fc6	86
1tgx	60
1t8k	77
2fht	68
3u97	77
4hcs	67
4eic	93
1cc8	72
2j8b	78
2q79	74
2zxy	86
3r15	78
3b7h	76
1uj8	73
1vjk	87
6fdd	76
2obp	81
4cc2	75
5gua	71
3i5r	90
4x3i	79
6fj7	78
1whz	70
4dwf	79
2fma	59
3wcq	97
3sd4	69
4p3a	70
6d8j	79
5mxy	83
4od6	82
5w0g	83
4il7	85
6n7o	75
2poi	78
3ihs	85
3f2e	83
2pq3	74
2rhf	76
3g21	77
1iqz	81
3h31	72
2hl7	82
4wvt	83
3lae	84
4eo1	67
4bhr	81
5zc4	73
4hkg	80
6gpm	92
1b0x	72
1g6x	58
3rco	78
3nzl	73
5d6v	90
6fm8	50
2o71	91
5woq	80
1hyp	75
4b8n	79
3ov5	84
4ynx	82
3nx6	75
2zgg	88
1bdo	80
6dcm	84
1ok0	74
6b4a	92
1na3	86
1xer	102
4iej	75
1u84	81
2pf5	88
2rk5	86
4jm1	84
6fxa	70
1y0n	71
2czs	70
3gv3	62
3rnj	67
3sd6	86
1vcc	77
3gl6	59
1rwj	81
5z6e	90
1vbw	68
3bs7	75
4j44	87
2d3d	83
3leq	102
4f25	81
3a4r	79
3pt3	88
1vku	85
3p1x	70
5w0h	80
4e5r	56
3le4	55
1mj4	79
3cnr	91
3t49	70
2och	66
3d2q	66
4n6t	79
1l9l	74
2j5y	61
5dom	90
5d8v	83
1zzk	80
1nh9	80
2zgd	96
2v2k	103
2cjj	63
3l9a	81
3a9f	78
6iw3	81
2ckx	83
5my7	93
1x3x	82
2zpl	92
5z1v	58
2bkf	86
6qjk	97
3vej	81
1cy5	92
5nod	75
2v75	89
5d78	80
1cxy	81
5syb	90
5xdh	85
3qx1	81
6jcc	97
3kzd	85
2a6c	76
3fdr	89
5tbx	83
3a07	116
3dnj	84
3v3l	83
2a6s	83
3qf2	90
2iwo	92
1xak	68
2cbp	96
6gzj	98
3b4q	87
5vny	65
1wlz	85
3uw5	91
4fh0	95
3t7l	74
3t4r	72
7fd1	106
2e3h	81
2r2z	84
4pyu	95
5emx	53
1xmk	79
4xuw	92
4xdx	70
5lhx	87
3tsv	93
5e9p	86
3plu	92
3tbo	54
5wxh	69
1kp6	79
1gxu	88
1ulr	87
1oqj	90
2ds2	93
4f98	62
3hms	91
1usm	77
2qcp	80
5oak	100
3b0f	86
3ld7	87
2bjd	90
3fbl	82
4hro	87
3luu	89
1i0v	104
3t47	71
1hz6	67
1ljo	75
5uzn	80
3l32	89
4he6	89
4icv	84
4fxv	84
2xz2	66
4o7q	94
2z1c	71
2b9d	52
4b6m	80
2yvi	89
4jtm	81
1i27	73
5x2e	80
5y3c	83
1vfy	67
3md1	83
4wjq	90
3ig9	75
1by2	112
3v7q	97
5zys	100
1hxr	107
2yv4	102
5f4c	90
1ugi	83
1u9p	96
4zka	83
4pww	85
4j8c	88
6a7k	62
4i16	90
3g1j	90
1w41	99
1avs	81
5dth	106
4jok	96
5umv	90
5x57	81
3o2e	86
2oxo	93
3ft7	91
5o75	71
3vi6	97
4fxi	93
3sqf	95
3ulj	87
2cwy	94
1xlq	106
5umr	100
3qwg	93
1ql3	99
3vk0	89
1w2l	97
2y0t	101
6cbu	96
5leo	98
5dhd	98
1fd3	81
2ewh	92
5k3q	86
3ce7	90
3pd7	94
5tzm	90
2y5p	72
4ruv	106
2eaq	89
3hfe	79
4eih	101
1x9u	105
3dac	97
5it3	85
4up0	90
6ccd	98
2odk	101
4irg	98
1odv	100
2v76	99
5w7w	105
3kp8	94
4pui	85
2x04	94
3goe	80
5z02	88
5hj1	97
4yud	87
4qcj	101
5iwh	97
1yd0	89
2dyj	91
3x34	87
2gpe	93
6h8f	91
4xxl	92
2ayd	76
2c3v	92
2zrr	83
3fym	82
2v33	91
3w63	79
2ywk	84
5b8d	99
1r6j	82
3e0z	107
1luz	85
1iib	103
5aeo	110
3vfi	104
2fq3	85
2xsf	81
3dml	95
2wfb	120
4rwu	81
2oo2	76
6h8m	107
5y4u	99
4i68	90
3ucg	88
3nfk	105
3mx7	90
2zpm	80
6fmb	97
5hsp	80
2ce0	99
2w1r	117
2pst	61
4fd9	92
3g98	111
1y81	116
2bz7	102
5hbp	102
6c4q	85
3iez	94
6d7y	92
3zzp	74
6dce	92
3e0e	91
3pc7	81
4roj	111
2nqw	87
4dny	109
2w50	97
6q9y	85
4gof	104
3hrl	94
3i18	95
2f60	60
1ufi	94
2qsb	85
3c0f	80
2x1b	87
4dm5	87
4q2q	90
2yzt	67
5tk2	87
1xmt	95
1bx7	51
5dtc	87
3ic4	92
6o5k	89
3gnj	111
2qtd	104
5od1	94
3lmo	94
2q3g	89
4hhx	104
5kle	95
2izx	98
2vt1	102
5kza	94
1fao	100
4g1a	77
3w5x	80
1o5u	88
3asl	77
4lwu	85
1s29	92
4gmq	92
2xki	110
1mn8	95
4yy2	99
4x3x	82
5io9	98
1oi0	108
2efv	82
5i0c	89
3eun	81
3dqy	106
3o85	120
3bzt	101
3ndq	97
4a56	93
1nqj	96
2cpg	88
6n3d	96
2bt6	104
6mr1	88
2x4j	109
1aba	87
6dkq	111
4wyh	99
3oiz	92
6ez7	82
6n7m	63
6h8o	95
2oyz	94
4el6	97
5g4d	79
6hbb	88
4qbn	93
5x5j	118
3aqe	76
4zai	80
4bpf	86
1l8r	101
4mt2	61
5itj	96
1v98	92
3hty	94
1bhd	108
3d33	94
5zcy	83
2i5f	99
3omy	51
4gwr	112
4wtx	97
4b2h	62
3jtz	77
3pa6	99
3ddt	95
5l33	106
6bxg	98
2c3g	98
4a5x	87
5t7a	93
1dw0	112
6dga	95
2v89	87
1tig	88
4h4n	62
5lbd	115
4q63	93
3tys	75
5i2l	105
4mmg	91
5lzn	111
3fg8	106
4dpb	99
4ltt	91
5ntb	110
6e55	80
5kx4	95
4cv7	111
2brf	100
2gpi	91
2pk8	94
2hpj	99
4jmu	105
2hts	88
2r4q	102
3foj	100
2x5p	104
2e1f	94
3ffy	112
3ax2	85
2oqk	94
6dg6	100
5muz	93
1kcq	103
4co8	98
5omt	109
1ruw	69
1z0n	87
3ui4	101
2ov0	105
4mge	108
3fov	102
2fi9	118
1en2	85
4efo	89
5mr1	101
6iip	88
2i6v	87
3bzy	100
6d0t	111
3u7z	97
4hlb	95
1bm8	99
3utk	95
3nbm	104
3khq	93
3ft1	100
2pos	94
1ifr	113
4q3h	90
2p6v	89
4hei	92
5amh	106
4zmk	71
3ush	118
4xhm	110
1jd5	113
4xqm	94
2pvb	107
2ip6	87
1nnx	93
2cwr	97
1o13	107
2qr3	121
3gxw	93
1gmx	107
5hok	83
3mvn	123
2hqh	94
4i9o	78
5mix	77
3eul	123
3nrw	104
2fd4	105
2igp	114
5izw	101
3adg	72
4oe9	119
5hdk	99
2yxm	92
5w3r	114
4o9l	96
3tu6	127
1qzm	94
2v3s	101
4r38	109
5ovv	105
3eod	115
2es9	100
3kz5	95
2zay	123
5wf2	116
6dgg	103
3ady	102
1btn	106
1jm0	96
5eeq	113
2yvr	90
6ac5	97
3msh	90
6evn	104
3maz	109
5fu5	117
4idi	119
1dqg	134
1ou8	106
5h3v	103
2xet	89
1eaz	103
4yjm	85
4qtp	116
2aan	123
1mk0	97
4n1l	95
2j97	98
1ihj	99
3evy	83
4qy7	93
6bsc	105
4gj4	113
2p57	124
5lbk	119
3wgx	116
4mn5	103
5ilu	97
1jer	110
4jiu	105
4pt1	129
3h36	78
4x8y	112
5zn9	99
2xfd	109
4q53	108
3pf6	115
4qdn	118
1yn3	98
3iv4	112
3rhb	100
4d40	89
1lni	96
5u78	120
1utg	70
2pyq	114
2qsw	90
2jli	100
5dzd	98
1td4	102
2iia	89
1kaf	108
4mls	93
4mno	95
1upq	107
2i7f	102
4e74	101
3mcb	112
1l3p	102
4mzc	105
5ixb	105
5emb	103
4qrl	110
1sen	134
1m9z	105
4csb	113
5i7z	103
2yh5	121
4fbs	120
4wn5	105
4gs3	90
2o0q	114
5t44	117
1v76	92
5tx4	107
5yj0	97
3op8	85
4ycs	123
4wft	94
6cka	68
1g2r	94
1a1x	106
3jqw	117
6d1r	109
4rug	86
4xh7	110
6avj	92
3fia	98
6bev	113
3q9v	98
2gzv	91
2p0d	107
3s8s	107
3aj4	113
1ijt	128
2qjl	99
1ten	89
2qjx	117
4lbh	94
6nfr	97
2q3w	109
1njh	108
1bkr	108
6hip	113
2pbc	100
3mao	105
4jfn	101
3fxh	113
2ds5	87
2cc6	64
1b9w	91
3cw3	93
4dpz	108
2a3m	107
2iqj	118
3k0x	99
4o66	67
5gjh	105
1cqy	99
4qbo	92
3p6j	125
2re2	118
3ie4	101
1xod	105
3agn	114
1irq	97
5x3d	126
1lkk	109
1zgx	96
4wsf	122
3f6w	82
1zpw	82
1zt3	80
3cq1	99
3h79	115
4hy4	92
3h6n	104
4tkc	118
5c5a	92
3tbm	122
4zr7	118
1nwz	125
1v05	96
1wou	119
3fg7	106
5elj	90
1cqm	98
3gx8	111
1y9l	110
4osn	110
1ikt	115
2ppn	107
4g4k	98
5irs	110
4wzx	103
4qp5	134
3nxb	101
2fo3	109
3nsw	106
3p6i	127
6edf	77
3m5b	109
2a9i	105
5a1m	104
2z0t	109
3b33	109
6gq4	103
5v1v	105
6mws	108
4wwr	99
1ow4	120
6cnw	116
3bfo	85
1se0	104
1q8b	93
4f2e	98
4tns	113
3trg	95
5aot	102
2jik	101
2cb8	86
5zrc	124
3soe	101
3faj	101
4bdx	83
5oox	117
3tbn	87
4a42	127
3sfj	113
6gmp	118
3ldc	82
6bs8	127
5t9p	105
5vap	123
1no5	100
3sk7	111
5f68	103
5lxr	120
3cnb	124
1huf	123
3im3	50
1jo0	97
4tyz	109
1w53	84
1n8v	101
5j07	115
5zkt	109
3kt9	102
3cxg	122
3nzn	103
1wna	127
3ga8	67
6nft	115
3ov8	91
1tov	97
3bn0	95
5amt	105
1r9h	118
4y88	108
6bl5	129
5j0c	112
1sfp	111
1u5d	108
1r5q	91
1ew4	106
4gos	115
3a7l	128
4e0h	105
2z08	123
3po8	98
2cyj	117
3pg0	140
2axi	100
3kyz	112
3h9w	109
4rwh	103
4aiv	113
2qjz	121
1r26	113
1ddw	111
2pne	81
2bh4	121
5ztd	124
1z21	96
3lr0	102
5aea	100
3ju0	95
6hhe	116
5sv5	105
3pdg	91
3lwc	104
3i6c	113
4dgf	122
1v70	105
1zx8	127
4hwh	84
3ka5	116
2p4e	92
4djg	96
3noh	123
4n0k	108
4ye7	108
3mpc	96
5eid	123
2r2q	110
1pz4	113
2mcm	112
4myz	100
5kzz	116
3l4h	109
3gva	107
3a0s	96
1xbi	118
3f43	117
1a2p	108
3q2b	120
2vqg	76
3ult	114
3kqi	76
1mvo	121
3ios	134
3fpr	85
4bh5	130
5f67	117
3kus	93
2xod	118
4le1	132
3ay2	126
6q5o	30
4goq	108
4fet	123
3oon	113
2d58	107
3ose	100
4rt1	108
3kg0	97
6flh	118
6on6	108
3onh	113
2bl8	93
1q8d	100
3sd2	86
3f14	112
5ly5	77
5fui	124
2vuv	128
2zqo	130
5gji	115
1bea	116
2ebb	96
3vub	101
3u91	30
5m2p	106
4d7p	96
1h4x	111
5ab8	117
4bgc	102
5oix	103
5jge	78
3t8y	134
3ipj	95
5aim	95
3zxn	117
6a2q	97
2yan	105
4max	123
2cua	122
4gio	96
4nof	111
2ohw	128
3fsd	121
5dzo	107
3azd	60
4j7z	100
3o79	97
2jju	107
1t1j	119
2v94	96
5i4c	131
5fce	115
4lqz	131
1wjx	112
4jp6	121
3enu	114
4ldf	107
4ggg	92
2p09	69
6gbi	104
5fmu	131
5c79	104
1c7k	132
1vcd	126
4lzl	123
1khy	132
5tqj	124
3g8z	129
2h2t	124
3kgr	99
1u79	125
4aqo	86
1igq	111
2vzp	126
1i8o	113
3dd7	141
2w7a	100
2e6x	69
1t07	81
1o7i	115
1sau	114
3hqx	105
1tn3	137
3ff2	117
2vpb	92
3qug	113
4o00	102
3cp5	116
3pe9	90
1ob8	119
5lus	100
4kuk	119
6dnl	115
3ol0	125
6ceq	111
4ef0	115
1h8u	115
3s0a	119
4ipc	123
5azx	100
1c44	123
5i14	120
4umg	102
6ekb	62
1wvh	132
3u4v	116
1n7e	95
5yrx	71
1knm	129
4h0s	118
3caf	100
5trb	69
4crh	94
4fiv	113
1mai	119
3e9v	120
3lax	106
1q1u	138
6cw0	104
5noh	103
3c9p	122
5j0f	114
6c74	111
3w1o	115
3kvt	103
5a35	112
3rvc	118
3zja	114
2pr7	137
5y6h	110
5yed	130
5yde	111
2z0b	111
3raz	135
2qhl	110
4pau	124
1jbe	126
3l4n	113
3zzy	114
3f40	112
2i4s	105
5ubd	116
3ag7	105
3bde	100
4uht	102
4eyc	103
6ogh	121
3i7t	118
6cb7	119
1w0n	120
3zvq	128
2vsd	93
3u2a	112
1nz0	109
5os9	114
6gpc	127
6g8y	92
6fgg	101
2r8u	131
3bkr	119
3suk	124
3u01	103
5ee2	122
1fmb	104
3bn7	102
3d22	129
1zld	102
4flb	131
2vjw	138
4lba	106
2frg	106
2b1l	128
5nyk	118
5by4	105
2iy2	136
1u5f	119
5ghl	108
3t3l	121
3kmv	136
3nuf	118
3vdj	71
6nup	112
1ooh	126
4bfo	106
4y9i	113
5xwe	106
3vbc	136
1kve	140
3fh1	122
4zhb	109
3teu	98
3zrg	131
5eip	134
2ozj	110
4nnr	102
4nn2	124
2w87	139
4l9e	115
2jlj	115
1ktg	137
2hdz	66
3d1p	120
3ogn	124
5v0m	98
5a8i	116
3a4c	106
3m1x	125
3s6e	113
1d4t	115
2fwt	112
5xg5	145
3p4h	118
3ipf	134
1f7l	118
4whi	102
4rxi	117
2cx7	129
2yhf	118
2x5r	124
2fwh	117
2j9w	101
4eqp	129
3fdx	127
4kdw	102
5i40	102
2mhr	118
3a1g	111
3plw	110
5dyq	131
3wh2	132
5uiy	107
3rh0	127
2oya	102
5vg0	142
2pag	132
4hwm	117
5y4t	117
1n0r	126
3khf	96
3lyg	120
3mdp	132
5c8w	120
5hey	126
6gz8	133
1zma	118
2hc8	113
2owa	128
5o8m	134
4w5x	117
3rnv	123
1ts9	98
3cg6	131
5ncg	113
1whi	122
3cao	102
3k8u	137
1lyq	101
3zzo	93
2fw5	125
3d1b	111
4w8h	131
3i7m	134
5n76	124
3mnm	109
2vb1	129
4cz5	118
5e56	116
3mcf	130
1qw2	102
4f8k	109
5k34	113
4oxw	106
1pwa	123
4e19	133
6dgk	120
6gpu	115
5v6f	137
5btw	132
4kmn	103
4n8n	102
2e3v	103
1tqg	105
2fb6	116
5n8a	130
5dic	115
5yt6	110
3poj	113
4gne	104
5aiz	110
4f55	128
5jig	118
1w9s	134
4mi7	124
5fpz	110
4p3v	72
4fdb	95
5em0	133
4hqs	135
1df4	57
2xsk	95
2hmh	130
4i6x	117
2haz	104
2fcj	114
1nyc	111
3rcp	100
3zy0	110
1jos	100
6fx3	40
4qwo	134
2bk8	97
3ph9	133
2cxy	114
1m1q	90
5nul	138
2ril	94
5veg	148
3ns6	99
3ost	119
3vvv	108
1qhq	139
3rtl	114
5vmo	139
2fzp	134
4lpl	142
5gt1	153
4rri	136
1tuh	131
3f8k	131
3g48	105
4xed	97
2wq1	32
5ydn	109
5yt7	133
1zv1	118
2wz8	135
6bme	127
4cgq	98
2fsx	132
3fsa	122
4njy	99
1srv	145
1dm9	104
3wit	64
3b79	125
1rg8	141
3m1e	87
1dly	121
1kng	144
6cii	124
1qgv	130
2wz9	120
5faa	123
5ii6	100
2jdj	105
3rmq	111
2wb6	114
2y71	138
6c1j	127
4r5r	68
1r9w	138
1rlj	135
3g36	103
4oa3	141
5mc7	139
2i9c	121
4zhw	110
1fgy	127
1tvg	136
4fvd	142
2qsk	95
1tp6	126
3fk8	131
1vmg	83
2y78	122
4k9z	141
4nbp	129
4q6v	135
1o7z	115
1qau	112
5k08	142
3b84	113
6ac0	115
4uhq	133
5ol1	139
4zce	96
2yxb	139
2y6x	109
1pdo	129
4nob	112
5yf4	140
4j5r	141
2wwe	111
3psm	94
2xr6	130
4aup	120
4lj1	135
2byc	137
2jek	140
1f4n	109
3fyr	114
2av4	135
5iqj	131
3fz4	119
4inw	140
4izx	139
4er9	105
5n13	108
4xb4	137
3i2v	124
5i0z	120
3qh6	140
1m1s	109
2hrv	139
2nwf	141
5e7w	102
3ilc	144
3puc	98
4zy9	133
4d53	133
4y0c	142
2b1k	149
4ic9	130
2d59	141
4i1k	118
3hbw	149
4kef	133
5c8g	122
1rki	101
2rff	111
5m2y	130
2xev	121
2o4t	90
1y02	91
2p3h	98
5nsa	106
2od5	91
5x4b	152
3f6c	129
6elm	98
2bay	112
3hzp	128
4z8a	90
5ol7	143
4guc	115
3l4a	121
4ooa	132
4noa	108
2fy6	143
5yyx	120
1tuw	106
2pqr	138
1vr8	135
4ps2	79
1qfo	115
5n86	139
3n90	145
4le9	59
4fib	123
2gkg	122
3c5r	125
1od3	131
4evm	138
3f5r	113
4o36	115
6g5j	122
3k7c	108
6jpt	121
3tdn	121
4ew7	113
4n0p	134
3bgu	106
1pgx	70
5h6x	94
2iay	114
3vux	110
1p90	123
5cfj	140
1y6x	87
4dgh	128
5oho	113
5wd9	86
6gdj	140
2ivy	88
4qt6	159
3zbd	110
3t1s	133
2h30	151
2fvv	135
2nsz	129
5gzf	150
3mwz	115
1xau	104
6hyf	106
5xbc	117
5bty	135
3s9f	144
2aj6	120
6dyf	105
2a15	133
2xst	149
5dka	96
1x2i	136
4hqz	141
3t7z	119
2p3w	110
1t2w	150
2y1b	86
5cuw	162
4ytl	99
2w0i	135
4rlr	126
2o9u	95
6ins	100
5evh	121
3k3v	79
2yyo	160
3v7b	147
5anp	145
3lyw	86
5b3k	150
5xn9	138
3ezi	104
2ic2	104
6gmi	120
3rfe	119
4g9a	132
2yvq	134
5i5n	136
4kg3	138
2xrh	100
6mpz	155
3o5q	128
4wfv	153
3f0i	119
5ija	148
2zou	135
2ooc	104
4qns	106
2w8x	138
2g3r	119
1lu4	134
5by1	142
5h3g	93
2vmh	147
3g0m	138
3obl	132
5mvr	148
2opc	115
3fwu	113
5o5s	123
4etn	148
1elw	125
1o8x	143
2vzc	127
5juh	137
3q0h	109
4n5u	108
5aig	124
5e3b	148
4xvv	150
5e16	138
1nxj	156
3gax	107
3m97	118
3ixs	142
1xtm	153
4j20	88
1yqb	88
4pkl	110
5j9i	135
4p5e	136
2rh3	121
3d9n	146
4x86	107
5h5n	142
4oun	125
5feb	121
1py9	116
3e9f	99
1e6i	114
1gu2	124
1hml	123
4q2s	136
3ehg	125
3eur	140
3m7a	140
5icu	102
4c6s	142
4nut	149
5lkw	119
5ijm	98
4z04	124
5tf3	131
3ey6	118
4r3h	157
2asf	125
1fit	126
4yvo	119
3o1c	115
5m31	151
5evf	105
4o06	102
4of6	108
3b7c	121
6exu	103
4zy7	119
2bti	115
3r72	122
3qzt	113
4fvg	109
2vac	134
5nf7	138
2o6n	31
2nml	100
3kkf	105
4h8q	119
2j1a	141
4gh9	122
4afm	127
1nep	130
3llo	132
2pma	129
3dj9	107
3ct5	159
2o1a	122
4qx5	127
1ifc	131
2ar5	117
1jf8	130
2quo	123
6jfw	141
2yfu	140
1v30	118
2cal	153
5go5	152
4mpo	145
5xmz	122
4tkb	133
3k6g	126
2hsb	126
4azz	165
3hnx	108
3lwa	167
5kko	105
4nmu	147
5z59	146
2yjl	108
5u7f	144
4bpy	162
2hw4	116
4x5m	86
2jdc	145
1eaq	124
3c57	100
5d94	131
5b1r	116
3fes	142
1lmi	131
5ygh	146
4xzp	148
5xbn	128
4qxl	115
6etl	124
4lx3	137
1lwb	122
3jrv	151
4un2	115
1sl4	132
3zui	146
6mgh	147
4odp	106
3sum	135
3dt5	119
6ds6	53
2cy5	130
3wdn	125
1nko	122
3fgh	67
4u7i	109
5u1m	114
5zu6	152
4gt8	133
3cx2	107
1wlu	117
4ize	151
1koe	172
1jb3	127
2c8s	149
3noi	119
1doi	128
2vbu	131
2hbg	147
1mba	146
1neu	115
2jda	139
3nrl	138
1p0z	131
2ob5	151
5lnn	149
3w57	111
1unq	117
3flv	92
1l2h	144
4c0n	150
4b9i	125
5ml0	108
2x3g	116
3f7x	133
2wds	123
2hbo	142
5h0m	92
5m1x	130
4v0k	151
1ezg	164
3w9k	135
2hew	128
1gpr	158
4f2l	61
2oa2	132
5oxz	123
4mq3	129
2qn4	159
3fso	109
3o0m	139
5ljp	168
3ghj	116
3qor	119
4jif	149
2qeb	145
2x46	144
1b0b	141
5et3	60
2vif	140
3fil	111
4kk3	151
3cnu	110
1ufy	121
4w9z	138
5wdd	150
4a2v	122
4psf	134
2nrr	139
4muv	142
3b64	112
4aoh	122
2bkm	128
3cjs	130
3eeh	116
1jhc	130
5wfb	132
3h6r	152
4a3z	136
5c68	109
4q0n	113
5ce7	140
2q3p	103
3rx9	130
6fpv	122
5ar6	122
1ytl	158
3soj	114
2wry	154
2oxl	124
3by8	133
4gzc	132
3ts9	128
3bpj	143
4erc	150
3r5z	140
1e29	135
3fl2	116
5ohq	110
4o1w	157
5z6v	158
3web	132
4k08	143
5ig0	131
2hw2	140
1tuv	103
5gkm	154
5uui	134
3obh	133
3bm7	106
5brj	140
1aqz	142
2a4v	156
1wol	122
4ofk	103
2vxg	131
2iyj	145
1yq5	144
1hzt	153
2f46	142
3zfp	148
5xga	118
3s6m	163
4b53	103
1r75	110
3m86	111
3pna	129
5fzs	107
3a1w	159
5c6s	126
3r0n	128
2b8m	109
2w1s	139
2ia7	111
3zhn	131
4b62	143
4l3u	123
4hvy	134
4o1r	142
5l8x	172
3iu5	114
3ljm	87
6gl8	144
3v43	119
3qhp	159
6d5b	153
2flh	144
5lwa	148
2ehg	149
1wka	143
4zf7	126
2d48	129
4v1j	141
3cbn	144
2ijq	145
6i20	131
3pvh	153
2qfe	139
5um7	140
5by5	115
1r62	136
5o46	114
4npx	80
5h9n	154
1mc2	122
3mf7	117
1lr7	73
2yqy	126
1mug	165
1j27	98
1nb9	147
1byr	152
3wuz	120
5szb	129
4pqd	105
2p39	142
5jys	141
3npd	113
1gv8	160
4qbs	145
5iuc	123
4ous	132
4ldm	120
1t3y	131
4k7b	111
4y2f	143
3onp	159
3s4e	144
3ebt	131
5oo9	121
6fre	154
4irf	145
5yob	148
3pfs	134
5b1n	59
4mz3	119
3upv	132
1uuy	161
4xtb	109
1tu9	131
1zbf	132
3gbw	161
3ups	108
1nr4	131
4ftf	109
4f0w	152
4dip	121
1c52	131
1yhf	114
4hob	125
3e11	114
4b1m	165
1oz9	141
4oxx	153
5zt3	114
3k6i	99
2nuh	104
5ow2	146
1ujc	156
6qhg	119
2ccv	99
2b7k	155
1wn2	118
2q82	114
6bbk	124
4ttw	132
5m6n	100
1xki	128
5w89	158
4agh	80
3w6b	160
3fp5	106
1ou9	121
3l4r	151
3w0e	136
3zsj	138
2ckk	120
2gsv	135
1at0	145
4ytk	116
1sbx	106
3mtx	138
5fh7	115
4agk	152
1nu0	131
2xmj	125
5b42	101
1j0p	108
4fyu	144
4ozj	104
2fpe	124
5zby	156
2wy4	139
2v4x	131
5xb0	133
4p0t	148
[truncated: 11,081 more rows]
