# Supplementary material for: Long-range correlation in protein dynamics: Confirmation by structural data and normal mode analysis
Source: PLoS Comput Biol. 2020 Feb 13;16(2):e1007670. doi: 10.1371/journal.pcbi.1007670 (PMC7043781; doi:10.1371/journal.pcbi.1007670)
Supplement: S2 File — (TXT) [file pcbi.1007670.s004.txt]

1A11	25
1a63	130
1a7m	180
1a90	108
1ab7	89
1abz	38
1acz	108
1adr	76
1adx	40
1ag7	34
1ah1	129
1ah2	269
1aiw	62
1aj3	98
1ajw	145
1ajy	142
1alg	24
1anp	28
1ans	27
1aoy	78
1apj	74
1apq	53
1aq5	141
1aqq	40
1ark	60
1auu	110
1auz	116
1aw6	43
1awe	130
1awo	57
1awz	123
1ax3	162
1axj	122
1b22	70
1b28	106
1b4g	30
1b4r	80
1b64	91
1b75	94
1b8q	134
1b8t	192
1b8w	42
1b9q	34
1b9u	34
1ba5	53
1bak	119
1bb8	71
1bbo	57
1bct	69
1bde	33
1beg	98
1bf8	205
1bfm	138
1bhi	38
1bip	122
1bjb	28
1bm4	32
1bmw	94
1bmx	31
1bnx	33
1bo9	73
1boe	46
1bon	48
1bqz	77
1br0	120
1btr	20
1btt	21
1bu9	168
1buq	250
1bvm	123
1bw3	125
1bw5	66
1bwe	77
1bwm	249
1bxd	161
1by0	27
1by1	209
1by6	36
1bym	97
1byy	21
1bzg	34
1bzk	42
1c01	76
1c06	159
1c3y	108
1c4e	35
1c54	96
1c6s	87
1c89	134
1c8p	102
1cdq	77
1ce3	54
1ce4	35
1cfe	135
1cfg	22
1ci5	95
1ckv	141
1ckw	25
1cl4	32
1cld	33
1clf	55
1cmo	127
1cmr	31
1cmz	128
1cn7	104
1co1	115
1co4	42
1cou	85
1cqu	56
1cr8	43
1ctl	85
1cur	155
1cw5	48
1cww	102
1cx1	153
1cxw	60
1cyl	129
1cz5	185
1cz6	25
1d1d	220
1d1n	99
1d1r	83
1d2b	126
1d2l	46
1d4b	122
1d6t	117
1d7q	157
1d8b	81
1d8j	81
1d9n	75
1d9s	136
1dc2	156
1dcj	81
1ddb	195
1ddm	146
1de1	87
1dec	39
1dfd	64
1dg4	111
1dgn	89
1dgq	188
1dgz	37
1dip	154
1dl0	37
1dmd	31
1dmf	28
1dp3	55
1dqb	83
1dqc	73
1dsj	26
1dsk	28
1dsq	21
1dsv	31
1du6	64
1dv5	80
1dv9	162
1dvd	98
1dwm	69
1dx1	104
1dx8	70
1dxz	32
1dzc	131
1e0e	92
1e0g	48
1e0n	27
1e10	128
1e17	90
1e41	104
1e4r	35
1e4u	78
1e52	112
1e68	70
1e88	160
1e8e	124
1e8q	46
1e8r	50
1eci	71
1ed7	45
1ef4	55
1egl	70
1egx	115
1ehx	94
1eih	73
1eij	72
1eik	77
1eiw	111
1ejq	56
1eky	129
1el0	74
1emw	88
1eo0	77
1eq1	166
1eqk	102
1erc	40
1erd	40
1esk	42
1ev0	116
1ews	32
1exh	110
1exk	79
1eyf	92
1eyo	30
1eze	38
1ezy	129
1f0d	20
1f0z	66
1f2g	58
1f43	61
1f4i	45
1f5x	208
1f62	51
1f6g	640
1f6v	91
1f7e	46
1f7x	144
1f8z	40
1faf	79
1faq	52
1fct	32
1fex	59
1fge	20
1fgp	70
1fho	119
1fht	116
1fi0	21
1fj7	101
1fli	98
1fov	82
1fr0	125
1fry	29
1fsb	40
1fsh	94
1ftz	70
1fu3	27
1fwo	35
1fyb	111
1fyj	57
1fzt	211
1g03	134
1g11	102
1g1z	32
1g25	65
1g2h	61
1g2t	71
1g4f	86
1g5v	56
1g6e	87
1g6z	70
1g7e	122
1g7o	215
1g84	105
1g91	77
1g92	25
1g9l	144
1g9p	45
1gcf	109
1gd5	130
1ge9	184
1gea	21
1gh8	89
1gh9	71
1ghc	75
1ghh	81
1gjs	65
1gjx	81
1gjz	106
1gl5	67
1gnc	175
1go0	102
1go5	69
1gp8	40
1grm	32
1guw	91
1gxe	130
1gxi	73
1gyz	60
1h0z	68
1h20	39
1h3z	108
1h67	108
1h7d	49
1h7j	26
1h7v	60
1h8b	96
1h8c	82
1h95	79
1h9e	56
1h9f	57
1ha8	51
1hae	63
1hbw	114
1hcw	23
1hd4	92
1hd6	37
1hej	88
1hf9	82
1hfn	71
1hhn	101
1hi7	120
1hic	51
1hk6	95
1hkt	106
1hky	86
1hn3	40
1hn6	110
1ho9	32
1hp3	32
1hpw	129
1hqi	90
1hra	80
1hs7	97
1htx	32
1hue	180
1hvw	25
1hx2	60
1hx7	105
1hxv	85
1hy9	41
1hyi	65
1hyk	46
1hz3	26
1hz8	84
1i16	130
1i17	107
1i18	194
1i1s	96
1i35	95
1i42	89
1i4v	230
1i5h	67
1i6d	100
1i6z	135
1i8x	30
1ibi	59
1ibx	170
1icl	29
1id8	137
1idz	54
1ie5	107
1ie6	33
1iez	217
1ifw	92
1ig6	107
1iie	225
1iij	35
1iio	84
1ijc	63
1ik0	113
1ilf	141
1ilo	77
1ily	90
1iml	76
1imu	107
1in1	88
1inz	148
1ioj	57
1iou	140
1iox	50
1iq3	111
1iqo	88
1irg	112
1irh	61
1iry	156
1irz	64
1itp	77
1iur	88
1iuy	92
1iv0	98
1ivz	132
1iw4	55
1iwf	34
1ix5	151
1iyc	36
1iyg	133
1iym	55
1iyr	83
1iyy	104
1j0s	157
1j0t	78
1j1h	123
1j26	112
1j3g	187
1j3t	74
1j5b	37
1j6y	120
1j7h	390
1j7m	60
1j7q	86
1j8c	103
1j9i	136
1jbi	100
1jcu	208
1jdm	31
1je3	97
1jeg	78
1jei	53
1jfn	119
1jh3	99
1jh4	120
1ji8	111
1jjg	102
1jjr	54
1jlo	24
1jlz	23
1jm7	200
1jmq	56
1jn7	36
1jns	92
1jo5	48
1jo6	45
1joy	134
1jq2	136
1jq4	98
1jt8	102
1jun	86
1jvr	137
1jw3	140
1jwe	114
1jy4	70
1k0p	31
1k0s	151
1k0t	80
1k0x	108
1k1v	41
1k2m	165
1k36	46
1k42	168
1k7b	42
1k85	88
1k8b	52
1k8h	133
1k8o	87
1k8v	39
1k91	37
1k99	91
1k9c	74
1kat	236
1kbf	49
1kcn	21
1kco	21
1kcp	27
1kg1	60
1kio	35
1kj0	35
1kj5	36
1kjk	49
1kjs	74
1kkd	92
1kkg	108
1kla	224
1klp	115
1kma	55
1kmd	117
1kmx	55
1kn6	73
1kn7	75
1kqi	38
1kri	160
1ks0	59
1ksq	75
1ksr	100
1ktu	143
1kup	36
1kvn	104
1kx7	81
1kxl	187
1l1i	84
1l1k	20
1l1p	106
1l2z	73
1l3g	123
1l3h	65
1l3y	41
1l5i	118
1l6n	288
1l6t	79
1l7b	92
1l8y	84
1lbj	22
1leb	72
1lfc	25
1lg4	99
1liq	27
1ll8	114
1lm0	101
1lmr	35
1loi	25
1lqc	56
1lr1	114
1lre	81
1ls4	164
1lv3	65
1lv4	21
1lwm	93
1lx8	55
1m0g	30
1m0j	28
1m0v	137
1m2f	135
1m36	33
1m4e	20
1m62	87
1m7k	81
1m7l	120
1m9g	97
1m9l	198
1m9o	40
1mbf	52
1med	28
1mgx	47
1mic	32
1mke	144
1mm0	36
1mm4	170
1mnt	132
1mo7	213
1mot	28
1mp1	111
1mph	106
1mv3	213
1mvz	62
1mwy	73
1myf	153
1myn	44
1mzk	122
1n0z	45
1n3g	113
1n3k	130
1n4c	182
1n4i	90
1n5p	105
1n6z	105
1n87	56
1n88	96
1n89	68
1n9c	71
1ncs	47
1nd9	49
1ne3	68
1ne5	42
1nei	120
1ner	74
1nfa	178
1ng7	120
1ngr	85
1nho	85
1ni7	149
1nkl	78
1nla	106
1nmr	85
1nmv	163
1nnv	107
1no8	78
1noe	86
1npq	109
1nq4	95
1nr3	122
1nso	107
1ntc	182
1nxi	132
1ny4	71
1ny8	97
1nya	179
1nyn	111
1nyo	163
1nz8	119
1nzp	86
1o1w	138
1o6w	75
1o6x	81
1o78	84
1o8r	94
1ocp	67
1odp	20
1oef	24
1oeg	23
1oei	24
1of9	77
1oh1	109
1oig	24
1ojg	136
1okd	147
1om2	106
1on4	174
1onb	138
1ont	21
1onv	88
1oq3	76
1oqa	110
1oqk	78
1oqy	363
1orx	24
1osx	26
1ot4	102
1ovq	138
1ovy	97
1owa	156
1owt	66
1oww	93
1owx	113
1oyi	62
1ozz	44
1p1d	196
1p1p	25
1p23	56
1p4s	181
1p4w	87
1p6r	82
1p6s	111
1p7m	187
1p82	25
1p88	216
1p8b	37
1p94	152
1p9k	79
1p9z	41
1pa4	96
1paa	30
1pav	78
1pb5	36
1pbu	162
1pc0	61
1pc2	152
1pce	60
1pco	93
1pcp	106
1pd6	94
1pe3	118
1peh	33
1pei	22
1pfl	139
1pft	50
1pgy	47
1pih	73
1pjz	201
1plo	122
1plp	25
1pls	113
1pm6	72
1pn5	93
1pnb	106
1pon	68
1poq	118
1pou	71
1ppq	68
1pqn	127
1pqr	30
1prv	56
1psm	38
1psy	125
1pu1	91
1pul	103
1puz	82
1pv0	46
1pve	72
1pvz	31
1pxe	48
1pxq	35
1pyc	41
1pyv	53
1pzq	120
1pzr	120
1q01	38
1q0v	81
1q1o	98
1q1v	70
1q27	171
1q2f	32
1q2k	31
1q2z	120
1q3j	36
1q3m	34
1q53	224
1q56	195
1q5f	156
1q5l	122
1q68	67
1q80	174
1q8k	300
1q9p	95
1qbh	101
1qce	369
1qey	124
1qfn	110
1qg9	21
1qgp	76
1qhk	47
1qjt	99
1qk9	92
1qkh	73
1qkl	127
1qlo	34
1qmc	104
1qnd	123
1qo6	101
1qp6	70
1qpm	69
1qrj	214
1qry	80
1qsv	101
1qtt	117
1qu5	182
1qu6	179
1qvp	87
1qvx	134
1qw1	121
1qxf	58
1qxn	274
1qyp	57
1r05	174
1r1f	37
1r2n	232
1r36	140
1r3b	202
1r48	66
1r4g	53
1r4t	122
1r4y	136
1r5e	105
1r5s	132
1r6e	168
1r6r	160
1r73	66
1r79	84
1r7d	31
1r84	232
1rax	93
1rch	155
1rdu	116
1ret	43
1rf8	313
1rfl	172
1rgd	71
1rhw	89
1rhx	87
1ri9	77
1rim	33
1rip	81
1rjh	118
1rjj	222
1rjt	73
1rkl	36
1rl1	92
1rmj	107
1ro3	49
1ro4	58
1rof	60
1rou	118
1rpr	126
1rq6	62
1rq8	96
1rqs	74
1rqt	74
1rrz	66
1rsf	126
1rso	232
1rw2	152
1rw5	199
1rwu	87
1rxl	143
1rxr	83
1ry3	64
1ryj	70
1ryk	69
1ryu	120
1rzs	61
1s04	110
1s1n	60
1s24	56
1s3a	85
1s4t	21
1s4z	180
1s62	102
1s6d	103
1s6i	186
1s6j	89
1s6l	192
1s6w	21
1s79	103
1s7a	103
1s7e	147
1s7p	21
1s8k	30
1sa8	106
1sb6	64
1se7	83
1se9	101
1sg5	86
1sg7	75
1sgg	67
1sgo	139
1sh4	82
1sj6	95
1sjg	112
1sjr	108
1sju	50
1skh	30
1slj	96
1sm7	109
1smz	27
1sn6	84
1snl	99
1so9	131
1soh	67
1sou	194
1soy	106
1sp7	24
1spf	35
1spw	39
1sq8	64
1sr2	116
1sr3	114
1srk	35
1sro	76
1srz	68
1ss3	50
1ss6	102
1sse	121
1ssf	123
1ssl	48
1ssn	136
1stu	68
1sv1	282
1svq	94
1sxl	97
1szl	61
1t0c	31
1t0g	109
1t0v	184
1t0w	32
1t0y	90
1t17	148
1t1h	78
1t3k	132
1t3o	84
1t3v	124
1t4z	105
1t50	58
1t6r	110
1t6w	100
1t84	107
1t8c	143
1tba	247
1tcp	60
1tdp	111
1te7	103
1ter	21
1tfi	50
1th5	74
1ti5	46
1tiz	67
1tk7	88
1tkn	110
1tkv	178
1tle	58
1tm6	22
1tm9	137
1tnt	76
1toz	116
1tp4	59
1tpn	50
1tq1	119
1tqz	133
1tr4	226
1trl	124
1tsk	35
1tte	215
1ttf	94
1ttl	27
1ttn	80
1ttv	107
1tty	87
1tuj	123
1tuz	118
1tvc	250
1tvi	150
1tvj	166
1tvm	113
1tvs	75
1txp	112
1u0i	42
1u2u	60
1u3n	162
1u3o	67
1u57	48
1u5l	107
1u5m	73
1u6f	139
1u85	33
1u89	139
1u96	69
1uap	131
1uaw	77
1ub1	125
1uc6	109
1udk	51
1ueo	63
1uep	103
1uf0	116
1uff	93
1ufg	151
1ufm	84
1ufn	94
1ufz	83
1ug0	88
1ug1	92
1ug2	95
1ug7	128
1ug8	87
1ugj	141
1ugl	50
1ugo	99
1uh6	100
1uhm	78
1uht	118
1uhu	105
1ujl	42
1ujs	88
1ujx	119
1uk5	111
1ul4	81
1ul5	86
1ul7	102
1ulp	152
1umq	60
1uqv	85
1urk	130
1ust	92
1ut3	38
1uta	77
1uuc	55
1uvf	59
1uvg	76
1uw0	117
1uwd	102
1uxd	59
1v06	138
1v1c	68
1v1d	31
1v2y	105
1v31	93
1v32	101
1v38	78
1v4r	100
1v5k	115
1v5m	136
1v5n	89
1v5r	97
1v5s	126
1v61	132
1v65	64
1v66	65
1v6b	118
1v6r	21
1v87	114
1v88	130
1v90	37
1v92	46
1v95	130
1v9w	130
1va1	37
1vaz	76
1vb8	30
1vcs	102
1vd0	109
1vd2	89
1vd4	62
1vdi	52
1vdl	80
1veg	83
1vfi	95
1vg5	73
1vib	55
1vig	71
1vre	147
1vry	61
1vtp	26
1vyn	117
1vyx	60
1vzs	76
1w2q	127
1w3d	45
1w4e	45
1w4i	62
1w4j	51
1w4m	95
1w6b	73
1w6v	120
1w9n	31
1w9r	119
1wa8	194
1waz	46
1wcl	76
1wco	39
1wd2	60
1we6	111
1weo	93
1wep	79
1weq	85
1weu	91
1wev	88
1wey	104
1wf2	98
1wf6	132
1wf9	107
1wfd	93
1wfe	86
1wff	85
1wfm	138
1wfr	143
1wfw	74
1wfy	104
1wfz	130
1wg7	150
1wge	83
1wgf	90
1wgk	114
1wgm	98
1wgn	63
1wgo	123
1wgp	137
1wgr	100
1wgs	133
1wgv	124
1wgw	99
1wgy	104
1wh0	134
1wh2	78
1wh4	127
1wh5	80
1wh9	92
1whb	157
1whe	86
1whl	95
1whn	128
1whr	124
1whu	104
1wi0	113
1wi1	126
1wi5	119
1wi9	72
1wia	95
1wib	92
1wic	152
1wid	117
1wif	126
1wih	84
1wii	85
1wij	127
1wik	109
1wil	89
1wim	94
1win	143
1wir	121
1wiu	93
1wiv	73
1wix	164
1wiz	101
1wj0	58
1wj1	156
1wj2	71
1wj3	117
1wj4	124
1wj5	120
1wj6	101
1wj7	104
1wjj	145
1wjk	100
1wjp	107
1wjq	107
1wjr	127
1wjt	103
1wju	100
1wjv	79
1wjw	112
1wk0	137
1wk1	150
1wki	141
1wkt	88
1wlm	151
1wlo	136
1wlx	129
1wm7	29
1wm8	28
1wmt	41
1wmv	54
1wn4	28
1wn8	22
1wnj	145
1wnk	23
1wnm	23
1wnn	23
1wo3	25
1wot	98
1wpi	133
1wpk	146
1wqb	32
1wqd	27
1wqe	23
1wr0	81
1wrf	129
1wrg	55
1wso	33
1wt8	31
1wu0	72
1wuz	103
1wvk	86
1wvo	79
1wvz	101
1wwn	69
1wwq	111
1wwt	88
1wwy	171
1wx7	106
1wxa	116
1wxm	86
1wxp	110
1wxs	88
1wxv	92
1wyj	125
1wyo	159
1wyr	121
1wys	75
1wz4	23
1x05	129
1x0h	112
1x0n	101
1x1f	149
1x1m	107
1x2l	101
1x32	47
1x37	95
1x3a	100
1x3c	73
1x3u	79
1x4i	70
1x4j	75
1x4o	78
1x4p	66
1x4q	92
1x4r	99
1x4t	92
1x4v	63
1x4w	67
1x4y	114
1x51	155
1x52	124
1x53	145
1x57	91
1x5d	133
1x5m	127
1x5o	114
1x60	79
1x66	98
1x67	146
1x6f	88
1x93	86
1x9b	53
1x9v	90
1x9x	124
1xax	144
1xc5	68
1xdx	228
1xfe	85
1xg1	67
1xhs	113
1xj1	47
1xjh	62
1xke	130
1xkm	94
1xne	113
1xnl	28
1xnt	151
1xo8	151
1xoy	161
1xpn	170
1xpv	78
1xpw	143
1xrd	52
1xrz	30
1xs3	80
1xsa	153
1xsf	108
1xsx	190
1xu0	102
1xu6	80
1xut	46
1xv3	47
1xwe	151
1xwn	166
1xx3	89
1xzy	90
1y00	122
1y03	35
1y1b	48
1y29	28
1y4e	27
1y6u	59
1y76	244
1y7q	196
1y7x	113
1y8b	723
1y8f	51
1y8m	144
1y9j	140
1y9o	103
1y9x	194
1ybj	178
1ydu	170
1yel	102
1yez	68
1ygm	112
1ygo	110
1yh5	108
1yho	186
1yka	115
1ykg	146
1ynx	114
1yo4	87
1yqa	87
1ys5	156
1yse	88
1ysf	104
1ysm	55
1ytr	26
1yua	122
1yvc	70
1ywi	34
1ywl	96
1yws	82
1yww	65
1ywy	74
1yx0	151
1yx3	112
1yx4	112
1yx8	83
1yxe	140
1yyb	26
1yyc	174
1yz2	26
1yza	106
1z1d	200
1z23	163
1z2f	121
1z2k	108
1z2q	84
1z2t	23
1z3k	98
1z4h	66
1z60	59
1z6c	89
1z6v	49
1z7p	117
1z7t	72
1z87	263
1z8r	150
1z99	42
1z9b	135
1z9i	53
1z9q	66
1z9v	102
1zae	140
1zaq	44
1zc1	208
1zda	38
1zdc	34
1zdv	115
1zdx	101
1zec	25
1zfd	32
1zfi	67
1zfo	30
1zg2	94
1zgg	150
1zhc	76
1zkh	86
1zl8	107
1znf	25
1zo0	126
1zpx	21
1zr9	67
1zri	163
1zrv	25
1zrx	42
1zsg	87
1zto	37
1zts	139
1zu1	127
1zu2	158
1zuf	42
1zug	71
1zw8	64
1zwt	158
1zwv	52
1zxa	72
1zxf	155
1zy3	190
1zyi	116
1zza	90
1zzp	109
1zzv	80
2a00	136
2a02	82
2a05	57
2a20	60
2a2b	41
2a2p	129
2a2y	178
2a3j	96
2a4h	126
2a51	39
2a7o	100
2a7y	80
2a93	64
2aap	34
2ab9	31
2aby	122
2acm	104
2adr	60
2adz	178
2aff	138
2afj	226
2ahq	67
2ai5	80
2aih	67
2ait	74
2aiv	149
2aiz	139
2aj0	71
2aje	97
2ajj	28
2akk	74
2akl	116
2al3	76
2alj	119
2ami	76
2an7	166
2ap7	20
2apn	114
2aqa	57
2aqc	63
2aqe	90
2ari	30
2asy	202
2auv	85
2avg	110
2avx	172
2ax5	99
2axl	144
2aya	128
2ayj	56
2aym	83
2ayx	254
2ayy	121
2azh	147
2b0h	137
2b19	36
2b1o	215
2b1w	99
2b38	31
2b3a	87
2b3w	168
2b5b	36
2b5x	148
2b6f	121
2b7e	59
2b7t	73
2b7v	71
2b95	192
2b9k	47
2b9z	148
2ba3	102
2baf	166
2bai	32
2bbg	40
2bbl	22
2bbu	171
2bbx	49
2bby	69
2bds	43
2bgo	116
2bi6	52
2bic	52
2bjx	110
2bkd	134
2bl5	134
2bn5	54
2bru	897
2btt	69
2bud	92
2bug	136
2bun	121
2bw2	140
2bye	110
2byf	116
2bzm	129
2bzt	66
2c0s	64
2c5z	93
2c6a	46
2c7h	86
2ch0	133
2ck5	31
2cka	58
2ckc	60
2ckn	95
2cku	89
2cob	70
2coc	112
2coe	120
2cof	107
2com	124
2coo	70
2cos	54
2cou	109
2cow	100
2cp3	84
2cp5	141
2cp6	172
2cp9	64
2cpb	50
2cpe	113
2cpi	111
2cpm	94
2cpn	89
2cpr	124
2cpt	117
2cpx	115
2cpy	114
2cq3	103
2cq7	49
2cq8	110
2cq9	130
2cqa	95
2cqe	98
2cqf	63
2cqj	71
2cqk	101
2cql	100
2cqm	122
2cqn	77
2cqo	119
2cqu	116
2cqw	84
2cqy	108
2cr0	121
2cr2	159
2cr5	109
2cr9	139
2crb	97
2crf	150
2cri	147
2crj	92
2crq	112
2crr	141
2crv	120
2crw	149
2cry	122
2cs2	134
2cs3	93
2cs4	95
2cs8	108
2csf	101
2csh	110
2csk	146
2cso	127
2csv	72
2csw	145
2csy	81
2csz	76
2ct6	111
2ct7	86
2cto	93
2ctq	112
2ctt	104
2cu1	103
2cud	79
2cuf	95
2cui	112
2cuj	108
2cup	101
2cvr	62
2cw1	65
2cyu	39
2czn	103
2czo	130
2d1u	104
2d2p	38
2d2w	101
2d35	62
2d3j	157
2d49	53
2d56	53
2d5u	124
2d7l	81
2d85	124
2d86	143
2d8b	166
2d8c	97
2d8m	129
2d8q	70
2d8r	99
2d8s	80
2d8u	64
2d93	134
2d9c	136
2d9d	89
2d9f	135
2d9g	53
2d9i	96
2d9k	75
2d9l	134
2d9m	69
2d9n	77
2d9o	100
2d9t	78
2d9v	130
2d9w	127
2d9z	129
2da4	80
2da6	102
2dad	93
2dae	75
2daf	118
2dag	74
2daj	91
2dak	63
2dal	62
2dam	67
2dan	60
2dao	118
2daq	110
2das	62
2dav	126
2daw	154
2db2	119
2db9	149
2dba	148
2dbc	135
2dbd	107
2dbf	100
2dbh	102
2dc2	87
2dce	111
2dci	20
2dco	34
2dcp	140
2dcq	134
2dcv	42
2ddi	70
2ddl	33
2dgr	83
2dgx	96
2dgy	111
2dgz	113
2dha	123
2dhi	120
2dhj	125
2dhm	107
2dhs	187
2dhx	104
2dhy	67
2dhz	120
2di0	71
2di2	29
2di7	124
2di9	131
2did	53
2dii	61
2dip	98
2dir	98
2dis	109
2diu	96
2diw	152
2dix	84
2diy	130
2dj0	137
2dja	84
2djm	106
2djp	77
2djr	76
2djv	79
2dk1	50
2dk3	86
2dk4	76
2dk6	102
2dk7	73
2dk8	81
2dkl	85
2dks	130
2dky	91
2dkz	84
2dl1	116
2dl6	83
2dle	104
2dll	121
2dlw	113
2dlx	153
2dmb	124
2dme	120
2dmh	140
2dmi	115
2dmj	106
2dmt	80
2dmw	131
2dmy	97
2dmz	129
2dna	67
2dnf	108
2dnt	78
2dnw	99
2dnx	130
2dny	119
2do1	55
2do3	69
2do5	58
2do7	101
2do9	115
2dog	85
2drn	116
2dsm	144
2dt6	64
2dt7	123
2dun	133
2duw	137
2dvh	79
2dw3	77
2dy7	81
2dy8	69
2dyf	39
2dzj	88
2dzk	109
2dzl	66
2dzm	100
2e0g	107
2e19	64
2e1x	27
2e2f	41
2e2s	35
2e2w	113
2e2z	100
2e30	240
2e44	96
2e45	50
2e4h	82
2e5g	94
2e5j	97
2e5n	100
2e5o	154
2e5p	68
2e5r	63
2e5s	98
2e5t	46
2e5u	40
2e5z	90
2e60	101
2e62	61
2e6i	64
2e6j	112
2e6n	104
2e6o	87
2e6r	92
2e6z	59
2e70	71
2e71	83
2e72	49
2e73	77
2e7c	118
2e7g	129
2e8m	99
2e8o	103
2e8p	92
2e9g	131
2e9h	157
2e9k	121
2ea6	69
2eam	80
2ean	83
2eap	90
2ebi	86
2ebq	47
2ebr	47
2ebu	112
2ebv	57
2ebz	155
2ec1	118
2ec3	68
2ec4	171
2ec7	49
2ecb	89
2ecd	119
2eci	86
2ecl	81
2ecz	70
2ed2	99
2edd	123
2edg	130
2edi	173
2edn	118
2edo	121
2edu	98
2edz	114
2ee1	64
2ee4	209
2ee7	127
2eec	125
2eef	156
2eeg	94
2eei	106
2eel	91
2eem	34
2efi	100
2egm	57
2egp	79
2eh0	130
2ehe	82
2ej4	95
2eje	114
2ejm	99
2ejs	58
2ejy	91
2ekf	61
2eki	93
2ekk	47
2eko	87
2el8	118
2elh	87
2eli	85
2elj	88
2elk	58
2enj	138
2enk	101
2enn	77
2enp	147
2enq	158
2ens	96
2env	88
2enz	65
2eo2	71
2eo6	141
2eo9	118
2eoc	124
2eod	66
2ep6	133
2ep8	100
2epb	68
2epp	66
2eps	54
2eqe	48
2eqf	46
2eqh	23
2eqj	66
2eqk	85
2eqn	103
2eqo	140
2eqq	28
2eqr	61
2eqs	103
2equ	74
2eqx	105
2esy	31
2ett	128
2evn	103
2ew9	149
2exd	74
2exn	130
2eya	46
2ez5	57
2ezi	75
2ezl	99
2ezw	100
2f05	85
2f09	82
2f1e	116
2f2d	121
2f3i	150
2f3j	158
2f40	74
2f63	158
2f76	100
2f8b	112
2fc6	50
2fc7	82
2fce	70
2fcg	25
2fe0	131
2fe9	86
2feb	102
2fek	147
2fft	84
2ffw	78
2fgx	85
2fh0	81
2fho	134
2fi2	188
2fin	311
2fj4	37
2fj6	82
2fjl	150
2fki	118
2fkx	88
2flg	48
2fly	20
2fm4	128
2fmc	82
2fmr	65
2fn2	59
2fnf	59
2fow	76
2fqa	27
2fqc	25
2fqh	109
2fry	61
2fs1	56
2ftu	118
2fv4	147
2fva	82
2fvt	135
2fws	141
2fyh	190
2fyj	82
2fz0	149
2g0k	113
2g1d	98
2g2b	150
2g2k	156
2g46	282
2g57	26
2g7h	167
2g7j	112
2g9b	261
2g9l	37
2g9p	26
2ga5	123
2ga7	77
2gbs	145
2gd7	214
2gdl	31
2gdt	116
2ge4	177
2gf5	191
2gfu	134
2ggp	145
2ggr	63
2ghf	102
2gjf	144
2gjh	114
2gji	82
2gle	74
2glw	92
2gm2	132
2gmg	105
2gmo	75
2go9	161
2gow	116
2gpf	72
2gpq	217
2gqb	130
2gqc	70
2gqe	32
2gqj	98
2grg	98
2gtj	96
2gtv	104
2gut	77
2gv1	92
2gva	174
2gw6	246
2gx1	29
2h1z	39
2h3j	75
2h3k	144
2h45	95
2h4b	68
2h5m	102
2h60	105
2h7a	110
2h7t	107
2h9x	47
2ha1	201
2hac	66
2haj	135
2hbp	66
2hc5	117
2hcc	66
2hd7	142
2hde	148
2hdl	77
2hdp	126
2hep	42
2heq	84
2hf5	70
2hf6	149
2hfi	123
2hfq	85
2hfr	27
2hfv	97
2hg6	106
2hg7	60
2hga	103
2hgc	78
2hgk	117
2hgl	102
2hgn	81
2hgo	27
2hh2	79
2hh3	71
2hh8	127
2hhi	204
2hi3	73
2hi6	132
2hj8	75
2hji	156
2hjj	66
2hjq	111
2hlg	39
2hlt	91
2hlw	170
2hm3	25
2hn8	38
2ho9	167
2hp8	68
2hpu	126
2hqn	109
2hqo	238
2hqr	446
2hrj	121
2hst	136
2htf	105
2htg	27
2hug	71
2hvz	101
2hw0	115
2hwt	94
2hx6	153
2hzd	82
2i0n	80
2i18	64
2i1p	49
2i2j	21
2i3b	189
2i4k	128
2i50	122
2i59	138
2i5o	34
2i7k	117
2i83	158
2i85	142
2i8l	156
2i9n	33
2i9o	37
2i9s	97
2i9y	157
2ib1	91
2ida	102
2if1	126
2ife	91
2ifs	169
2igr	33
2ikd	56
2ike	54
2il6	166
2ilx	219
2imu	46
2in2	182
2ita	70
2iv5	23
2ivw	113
2iz3	94
2j0z	124
2j2s	72
2j48	119
2j4m	100
2j5d	90
2j5h	39
2j5o	72
2j5p	70
2j8j	180
2j8p	49
2jgw	61
2jm2	45
2jm3	91
2jmb	79
2jmc	77
2jmd	63
2jmf	58
2jmi	60
2jml	81
2jmm	156
2jmp	100
2jmr	179
2jmu	224
2jmv	94
2jmx	145
2jmz	186
2jn4	66
2jn6	97
2jn7	105
2jn8	109
2jn9	105
[truncated: 3,078 more rows]
