# Supplementary material for: Long-range correlation in protein dynamics: Confirmation by structural data and normal mode analysis
Source: PLoS Comput Biol. 2020 Feb 13;16(2):e1007670. doi: 10.1371/journal.pcbi.1007670 (PMC7043781; doi:10.1371/journal.pcbi.1007670)
Supplement: S3 File — (ZIP) [file pcbi.1007670.s005.zip]

Archive with 4 entries (4 files):
- SupplementaryCode.ipynb
- __MACOSX/._SupplementaryCode.ipynb
- 2ci2.pdb
- __MACOSX/._2ci2.pdb
