# Supplementary material for: Long-range correlation in protein dynamics: Confirmation by structural data and normal mode analysis
Source: PLoS Comput Biol. 2020 Feb 13;16(2):e1007670. doi: 10.1371/journal.pcbi.1007670 (PMC7043781; doi:10.1371/journal.pcbi.1007670)
Supplement: S3 File — (ZIP) [file pcbi.1007670.s005.zip › 2ci2.pdb]

HEADER    PROTEINASE INHIBITOR (CHYMOTRYPSIN)     05-SEP-88   2CI2              
TITLE     CRYSTAL AND MOLECULAR STRUCTURE OF THE SERINE PROTEINASE INHIBITOR CI-
TITLE    2 2 FROM BARLEY SEEDS                                                  
COMPND    MOL_ID: 1;                                                            
COMPND   2 MOLECULE: CHYMOTRYPSIN INHIBITOR 2;                                  
COMPND   3 CHAIN: I;                                                            
COMPND   4 ENGINEERED: YES                                                      
SOURCE    MOL_ID: 1;                                                            
SOURCE   2 ORGANISM_SCIENTIFIC: HORDEUM VULGARE;                                
SOURCE   3 ORGANISM_TAXID: 4513                                                 
KEYWDS    PROTEINASE INHIBITOR (CHYMOTRYPSIN)                                   
EXPDTA    X-RAY DIFFRACTION                                                     
AUTHOR    C.A.MCPHALEN,M.N.G.JAMES                                              
REVDAT   4   29-NOV-17 2CI2    1       HELIX                                    
REVDAT   3   24-FEB-09 2CI2    1       VERSN                                    
REVDAT   2   01-APR-03 2CI2    1       JRNL                                     
REVDAT   1   07-SEP-88 2CI2    0                                                
SPRSDE     07-SEP-88 2CI2      1CI2                                             
JRNL        AUTH   C.A.MCPHALEN,M.N.JAMES                                       
JRNL        TITL   CRYSTAL AND MOLECULAR STRUCTURE OF THE SERINE PROTEINASE     
JRNL        TITL 2 INHIBITOR CI-2 FROM BARLEY SEEDS.                            
JRNL        REF    BIOCHEMISTRY                  V.  26   261 1987              
JRNL        REFN                   ISSN 0006-2960                               
JRNL        PMID   3828302                                                      
JRNL        DOI    10.1021/BI00375A036                                          
REMARK   1                                                                      
REMARK   1 REFERENCE 1                                                          
REMARK   1  AUTH   G.M.CLORE,A.M.GRONENBORN,M.N.G.JAMES,M.KJAER,C.A.MCPHALEN,   
REMARK   1  AUTH 2 F.M.POULSEN                                                  
REMARK   1  TITL   COMPARISON OF THE SOLUTION AND X-RAY STRUCTURES OF BARLEY    
REMARK   1  TITL 2 SERINE PROTEINASE INHIBITOR 2                                
REMARK   1  REF    PROTEIN ENG.                  V.   1   313 1987              
REMARK   1  REFN                   ISSN 0269-2139                               
REMARK   1 REFERENCE 2                                                          
REMARK   1  AUTH   C.A.MCPHALEN,I.SVENDSEN,I.JONASSEN,M.N.G.JAMES               
REMARK   1  TITL   CRYSTAL AND MOLECULAR STRUCTURE OF CHYMOTRYPSIN INHIBITOR 2  
REMARK   1  TITL 2 FROM BARLEY SEEDS IN COMPLEX WITH SUBTILISIN NOVO            
REMARK   1  REF    PROC.NATL.ACAD.SCI.USA        V.  82  7242 1985              
REMARK   1  REFN                   ISSN 0027-8424                               
REMARK   1 REFERENCE 3                                                          
REMARK   1  AUTH   C.A.MCPHALEN,C.EVANS,K.HAYAKAWA,I.JONASSEN,I.SVENDSEN,       
REMARK   1  AUTH 2 M.N.G.JAMES                                                  
REMARK   1  TITL   PRELIMINARY CRYSTALLOGRAPHIC DATA FOR THE SERINE PROTEASE    
REMARK   1  TITL 2 INHIBITOR CI-2 FROM BARLEY SEEDS                             
REMARK   1  REF    J.MOL.BIOL.                   V. 168   445 1983              
REMARK   1  REFN                   ISSN 0022-2836                               
REMARK   2                                                                      
REMARK   2 RESOLUTION.    2.00 ANGSTROMS.                                       
REMARK   3                                                                      
REMARK   3 REFINEMENT.                                                          
REMARK   3   PROGRAM     : PROLSQ                                               
REMARK   3   AUTHORS     : KONNERT,HENDRICKSON                                  
REMARK   3                                                                      
REMARK   3  DATA USED IN REFINEMENT.                                            
REMARK   3   RESOLUTION RANGE HIGH (ANGSTROMS) : 2.00                           
REMARK   3   RESOLUTION RANGE LOW  (ANGSTROMS) : 8.00                           
REMARK   3   DATA CUTOFF            (SIGMA(F)) : NULL                           
REMARK   3   COMPLETENESS FOR RANGE        (%) : NULL                           
REMARK   3   NUMBER OF REFLECTIONS             : NULL                           
REMARK   3                                                                      
REMARK   3  FIT TO DATA USED IN REFINEMENT.                                     
REMARK   3   CROSS-VALIDATION METHOD          : NULL                            
REMARK   3   FREE R VALUE TEST SET SELECTION  : NULL                            
REMARK   3   R VALUE     (WORKING + TEST SET) : 0.198                           
REMARK   3   R VALUE            (WORKING SET) : NULL                            
REMARK   3   FREE R VALUE                     : NULL                            
REMARK   3   FREE R VALUE TEST SET SIZE   (%) : NULL                            
REMARK   3   FREE R VALUE TEST SET COUNT      : NULL                            
REMARK   3                                                                      
REMARK   3  FIT/AGREEMENT OF MODEL WITH ALL DATA.                               
REMARK   3   R VALUE   (WORKING + TEST SET, NO CUTOFF) : NULL                   
REMARK   3   R VALUE          (WORKING SET, NO CUTOFF) : NULL                   
REMARK   3   FREE R VALUE                  (NO CUTOFF) : NULL                   
REMARK   3   FREE R VALUE TEST SET SIZE (%, NO CUTOFF) : NULL                   
REMARK   3   FREE R VALUE TEST SET COUNT   (NO CUTOFF) : NULL                   
REMARK   3   TOTAL NUMBER OF REFLECTIONS   (NO CUTOFF) : NULL                   
REMARK   3                                                                      
REMARK   3  NUMBER OF NON-HYDROGEN ATOMS USED IN REFINEMENT.                    
REMARK   3   PROTEIN ATOMS            : 521                                     
REMARK   3   NUCLEIC ACID ATOMS       : 0                                       
REMARK   3   HETEROGEN ATOMS          : 0                                       
REMARK   3   SOLVENT ATOMS            : 64                                      
REMARK   3                                                                      
REMARK   3  B VALUES.                                                           
REMARK   3   FROM WILSON PLOT           (A**2) : NULL                           
REMARK   3   MEAN B VALUE      (OVERALL, A**2) : NULL                           
REMARK   3   OVERALL ANISOTROPIC B VALUE.                                       
REMARK   3    B11 (A**2) : NULL                                                 
REMARK   3    B22 (A**2) : NULL                                                 
REMARK   3    B33 (A**2) : NULL                                                 
REMARK   3    B12 (A**2) : NULL                                                 
REMARK   3    B13 (A**2) : NULL                                                 
REMARK   3    B23 (A**2) : NULL                                                 
REMARK   3                                                                      
REMARK   3  ESTIMATED COORDINATE ERROR.                                         
REMARK   3   ESD FROM LUZZATI PLOT        (A) : NULL                            
REMARK   3   ESD FROM SIGMAA              (A) : NULL                            
REMARK   3   LOW RESOLUTION CUTOFF        (A) : NULL                            
REMARK   3                                                                      
REMARK   3  RMS DEVIATIONS FROM IDEAL VALUES.                                   
REMARK   3   DISTANCE RESTRAINTS.                    RMS    SIGMA               
REMARK   3    BOND LENGTH                     (A) : 0.007 ; 0.008               
REMARK   3    ANGLE DISTANCE                  (A) : 0.029 ; 0.016               
REMARK   3    INTRAPLANAR 1-4 DISTANCE        (A) : 0.021 ; 0.016               
REMARK   3    H-BOND OR METAL COORDINATION    (A) : NULL  ; NULL                
REMARK   3                                                                      
REMARK   3   PLANE RESTRAINT                  (A) : 0.014 ; 0.012               
REMARK   3   CHIRAL-CENTER RESTRAINT       (A**3) : 0.123 ; 0.080               
REMARK   3                                                                      
REMARK   3   NON-BONDED CONTACT RESTRAINTS.                                     
REMARK   3    SINGLE TORSION                  (A) : 0.297 ; 0.400               
REMARK   3    MULTIPLE TORSION                (A) : 0.276 ; 0.400               
REMARK   3    H-BOND (X...Y)                  (A) : NULL  ; NULL                
REMARK   3    H-BOND (X-H...Y)                (A) : 0.240 ; 0.400               
REMARK   3                                                                      
REMARK   3   CONFORMATIONAL TORSION ANGLE RESTRAINTS.                           
REMARK   3    SPECIFIED                 (DEGREES) : NULL  ; NULL                
REMARK   3    PLANAR                    (DEGREES) : 3.000 ; 2.800               
REMARK   3    STAGGERED                 (DEGREES) : NULL  ; NULL                
REMARK   3    TRANSVERSE                (DEGREES) : NULL  ; NULL                
REMARK   3                                                                      
REMARK   3  ISOTROPIC THERMAL FACTOR RESTRAINTS.    RMS    SIGMA                
REMARK   3   MAIN-CHAIN BOND               (A**2) : 1.956 ; 2.000               
REMARK   3   MAIN-CHAIN ANGLE              (A**2) : 2.909 ; 2.000               
REMARK   3   SIDE-CHAIN BOND               (A**2) : 3.611 ; 3.000               
REMARK   3   SIDE-CHAIN ANGLE              (A**2) : 5.285 ; 3.000               
REMARK   3                                                                      
REMARK   3  OTHER REFINEMENT REMARKS: NULL                                      
REMARK   4                                                                      
REMARK   4 2CI2 COMPLIES WITH FORMAT V. 3.30, 13-JUL-11                         
REMARK 100                                                                      
REMARK 100 THIS ENTRY HAS BEEN PROCESSED BY BNL.                                
REMARK 100 THE DEPOSITION ID IS D_1000177923.                                   
REMARK 200                                                                      
REMARK 200 EXPERIMENTAL DETAILS                                                 
REMARK 200  EXPERIMENT TYPE                : X-RAY DIFFRACTION                  
REMARK 200  DATE OF DATA COLLECTION        : NULL                               
REMARK 200  TEMPERATURE           (KELVIN) : NULL                               
REMARK 200  PH                             : NULL                               
REMARK 200  NUMBER OF CRYSTALS USED        : NULL                               
REMARK 200                                                                      
REMARK 200  SYNCHROTRON              (Y/N) : NULL                               
REMARK 200  RADIATION SOURCE               : NULL                               
REMARK 200  BEAMLINE                       : NULL                               
REMARK 200  X-RAY GENERATOR MODEL          : NULL                               
REMARK 200  MONOCHROMATIC OR LAUE    (M/L) : NULL                               
REMARK 200  WAVELENGTH OR RANGE        (A) : NULL                               
REMARK 200  MONOCHROMATOR                  : NULL                               
REMARK 200  OPTICS                         : NULL                               
REMARK 200                                                                      
REMARK 200  DETECTOR TYPE                  : NULL                               
REMARK 200  DETECTOR MANUFACTURER          : NULL                               
REMARK 200  INTENSITY-INTEGRATION SOFTWARE : NULL                               
REMARK 200  DATA SCALING SOFTWARE          : NULL                               
REMARK 200                                                                      
REMARK 200  NUMBER OF UNIQUE REFLECTIONS   : NULL                               
REMARK 200  RESOLUTION RANGE HIGH      (A) : NULL                               
REMARK 200  RESOLUTION RANGE LOW       (A) : NULL                               
REMARK 200  REJECTION CRITERIA  (SIGMA(I)) : NULL                               
REMARK 200                                                                      
REMARK 200 OVERALL.                                                             
REMARK 200  COMPLETENESS FOR RANGE     (%) : NULL                               
REMARK 200  DATA REDUNDANCY                : NULL                               
REMARK 200  R MERGE                    (I) : NULL                               
REMARK 200  R SYM                      (I) : NULL                               
REMARK 200  <I/SIGMA(I)> FOR THE DATA SET  : NULL                               
REMARK 200                                                                      
REMARK 200 IN THE HIGHEST RESOLUTION SHELL.                                     
REMARK 200  HIGHEST RESOLUTION SHELL, RANGE HIGH (A) : NULL                     
REMARK 200  HIGHEST RESOLUTION SHELL, RANGE LOW  (A) : NULL                     
REMARK 200  COMPLETENESS FOR SHELL     (%) : NULL                               
REMARK 200  DATA REDUNDANCY IN SHELL       : NULL                               
REMARK 200  R MERGE FOR SHELL          (I) : NULL                               
REMARK 200  R SYM FOR SHELL            (I) : NULL                               
REMARK 200  <I/SIGMA(I)> FOR SHELL         : NULL                               
REMARK 200                                                                      
REMARK 200 DIFFRACTION PROTOCOL: NULL                                           
REMARK 200 METHOD USED TO DETERMINE THE STRUCTURE: NULL                         
REMARK 200 SOFTWARE USED: NULL                                                  
REMARK 200 STARTING MODEL: NULL                                                 
REMARK 200                                                                      
REMARK 200 REMARK: NULL                                                         
REMARK 280                                                                      
REMARK 280 CRYSTAL                                                              
REMARK 280 SOLVENT CONTENT, VS   (%): 37.29                                     
REMARK 280 MATTHEWS COEFFICIENT, VM (ANGSTROMS**3/DA): 1.96                     
REMARK 280                                                                      
REMARK 280 CRYSTALLIZATION CONDITIONS: NULL                                     
REMARK 290                                                                      
REMARK 290 CRYSTALLOGRAPHIC SYMMETRY                                            
REMARK 290 SYMMETRY OPERATORS FOR SPACE GROUP: P 6 2 2                          
REMARK 290                                                                      
REMARK 290      SYMOP   SYMMETRY                                                
REMARK 290     NNNMMM   OPERATOR                                                
REMARK 290       1555   X,Y,Z                                                   
REMARK 290       2555   -Y,X-Y,Z                                                
REMARK 290       3555   -X+Y,-X,Z                                               
REMARK 290       4555   -X,-Y,Z                                                 
REMARK 290       5555   Y,-X+Y,Z                                                
REMARK 290       6555   X-Y,X,Z                                                 
REMARK 290       7555   Y,X,-Z                                                  
REMARK 290       8555   X-Y,-Y,-Z                                               
REMARK 290       9555   -X,-X+Y,-Z                                              
REMARK 290      10555   -Y,-X,-Z                                                
REMARK 290      11555   -X+Y,Y,-Z                                               
REMARK 290      12555   X,X-Y,-Z                                                
REMARK 290                                                                      
REMARK 290     WHERE NNN -> OPERATOR NUMBER                                     
REMARK 290           MMM -> TRANSLATION VECTOR                                  
REMARK 290                                                                      
REMARK 290 CRYSTALLOGRAPHIC SYMMETRY TRANSFORMATIONS                            
REMARK 290 THE FOLLOWING TRANSFORMATIONS OPERATE ON THE ATOM/HETATM             
REMARK 290 RECORDS IN THIS ENTRY TO PRODUCE CRYSTALLOGRAPHICALLY                
REMARK 290 RELATED MOLECULES.                                                   
REMARK 290   SMTRY1   1  1.000000  0.000000  0.000000        0.00000            
REMARK 290   SMTRY2   1  0.000000  1.000000  0.000000        0.00000            
REMARK 290   SMTRY3   1  0.000000  0.000000  1.000000        0.00000            
REMARK 290   SMTRY1   2 -0.500000 -0.866025  0.000000        0.00000            
REMARK 290   SMTRY2   2  0.866025 -0.500000  0.000000        0.00000            
REMARK 290   SMTRY3   2  0.000000  0.000000  1.000000        0.00000            
REMARK 290   SMTRY1   3 -0.500000  0.866025  0.000000        0.00000            
REMARK 290   SMTRY2   3 -0.866025 -0.500000  0.000000        0.00000            
REMARK 290   SMTRY3   3  0.000000  0.000000  1.000000        0.00000            
REMARK 290   SMTRY1   4 -1.000000  0.000000  0.000000        0.00000            
REMARK 290   SMTRY2   4  0.000000 -1.000000  0.000000        0.00000            
REMARK 290   SMTRY3   4  0.000000  0.000000  1.000000        0.00000            
REMARK 290   SMTRY1   5  0.500000  0.866025  0.000000        0.00000            
REMARK 290   SMTRY2   5 -0.866025  0.500000  0.000000        0.00000            
REMARK 290   SMTRY3   5  0.000000  0.000000  1.000000        0.00000            
REMARK 290   SMTRY1   6  0.500000 -0.866025  0.000000        0.00000            
REMARK 290   SMTRY2   6  0.866025  0.500000  0.000000        0.00000            
REMARK 290   SMTRY3   6  0.000000  0.000000  1.000000        0.00000            
REMARK 290   SMTRY1   7 -0.500000  0.866025  0.000000        0.00000            
REMARK 290   SMTRY2   7  0.866025  0.500000  0.000000        0.00000            
REMARK 290   SMTRY3   7  0.000000  0.000000 -1.000000        0.00000            
REMARK 290   SMTRY1   8  1.000000  0.000000  0.000000        0.00000            
REMARK 290   SMTRY2   8  0.000000 -1.000000  0.000000        0.00000            
REMARK 290   SMTRY3   8  0.000000  0.000000 -1.000000        0.00000            
REMARK 290   SMTRY1   9 -0.500000 -0.866025  0.000000        0.00000            
REMARK 290   SMTRY2   9 -0.866025  0.500000  0.000000        0.00000            
REMARK 290   SMTRY3   9  0.000000  0.000000 -1.000000        0.00000            
REMARK 290   SMTRY1  10  0.500000 -0.866025  0.000000        0.00000            
REMARK 290   SMTRY2  10 -0.866025 -0.500000  0.000000        0.00000            
REMARK 290   SMTRY3  10  0.000000  0.000000 -1.000000        0.00000            
REMARK 290   SMTRY1  11 -1.000000  0.000000  0.000000        0.00000            
REMARK 290   SMTRY2  11  0.000000  1.000000  0.000000        0.00000            
REMARK 290   SMTRY3  11  0.000000  0.000000 -1.000000        0.00000            
REMARK 290   SMTRY1  12  0.500000  0.866025  0.000000        0.00000            
REMARK 290   SMTRY2  12  0.866025 -0.500000  0.000000        0.00000            
REMARK 290   SMTRY3  12  0.000000  0.000000 -1.000000        0.00000            
REMARK 290                                                                      
REMARK 290 REMARK: NULL                                                         
REMARK 300                                                                      
REMARK 300 BIOMOLECULE: 1                                                       
REMARK 300 SEE REMARK 350 FOR THE AUTHOR PROVIDED AND/OR PROGRAM                
REMARK 300 GENERATED ASSEMBLY INFORMATION FOR THE STRUCTURE IN                  
REMARK 300 THIS ENTRY. THE REMARK MAY ALSO PROVIDE INFORMATION ON               
REMARK 300 BURIED SURFACE AREA.                                                 
REMARK 350                                                                      
REMARK 350 COORDINATES FOR A COMPLETE MULTIMER REPRESENTING THE KNOWN           
REMARK 350 BIOLOGICALLY SIGNIFICANT OLIGOMERIZATION STATE OF THE                
REMARK 350 MOLECULE CAN BE GENERATED BY APPLYING BIOMT TRANSFORMATIONS          
REMARK 350 GIVEN BELOW.  BOTH NON-CRYSTALLOGRAPHIC AND                          
REMARK 350 CRYSTALLOGRAPHIC OPERATIONS ARE GIVEN.                               
REMARK 350                                                                      
REMARK 350 BIOMOLECULE: 1                                                       
REMARK 350 AUTHOR DETERMINED BIOLOGICAL UNIT: HEXAMERIC                         
REMARK 350 APPLY THE FOLLOWING TO CHAINS: I                                     
REMARK 350   BIOMT1   1  1.000000  0.000000  0.000000        0.00000            
REMARK 350   BIOMT2   1  0.000000  1.000000  0.000000        0.00000            
REMARK 350   BIOMT3   1  0.000000  0.000000  1.000000        0.00000            
REMARK 350   BIOMT1   2  0.500000  0.866025  0.000000        0.00000            
REMARK 350   BIOMT2   2 -0.866025  0.500000  0.000000        0.00000            
REMARK 350   BIOMT3   2  0.000000  0.000000  1.000000        0.00000            
REMARK 350   BIOMT1   3  0.500000 -0.866025  0.000000        0.00000            
REMARK 350   BIOMT2   3  0.866025  0.500000  0.000000        0.00000            
REMARK 350   BIOMT3   3  0.000000  0.000000  1.000000        0.00000            
REMARK 350   BIOMT1   4 -0.500000  0.866025  0.000000        0.00000            
REMARK 350   BIOMT2   4 -0.866025 -0.500000  0.000000        0.00000            
REMARK 350   BIOMT3   4  0.000000  0.000000  1.000000        0.00000            
REMARK 350   BIOMT1   5 -0.500000 -0.866025  0.000000        0.00000            
REMARK 350   BIOMT2   5  0.866025 -0.500000  0.000000        0.00000            
REMARK 350   BIOMT3   5  0.000000  0.000000  1.000000        0.00000            
REMARK 350   BIOMT1   6 -1.000000  0.000000  0.000000        0.00000            
REMARK 350   BIOMT2   6  0.000000 -1.000000  0.000000        0.00000            
REMARK 350   BIOMT3   6  0.000000  0.000000  1.000000        0.00000            
REMARK 465                                                                      
REMARK 465 MISSING RESIDUES                                                     
REMARK 465 THE FOLLOWING RESIDUES WERE NOT LOCATED IN THE                       
REMARK 465 EXPERIMENT. (M=MODEL NUMBER; RES=RESIDUE NAME; C=CHAIN               
REMARK 465 IDENTIFIER; SSSEQ=SEQUENCE NUMBER; I=INSERTION CODE.)                
REMARK 465                                                                      
REMARK 465   M RES C SSSEQI                                                     
REMARK 465     SER I     1                                                      
REMARK 465     SER I     2                                                      
REMARK 465     VAL I     3                                                      
REMARK 465     GLU I     4                                                      
REMARK 465     LYS I     5                                                      
REMARK 465     LYS I     6                                                      
REMARK 465     PRO I     7                                                      
REMARK 465     GLU I     8                                                      
REMARK 465     GLY I     9                                                      
REMARK 465     VAL I    10                                                      
REMARK 465     ASN I    11                                                      
REMARK 465     THR I    12                                                      
REMARK 465     GLY I    13                                                      
REMARK 465     ALA I    14                                                      
REMARK 465     GLY I    15                                                      
REMARK 465     ASP I    16                                                      
REMARK 465     ARG I    17                                                      
REMARK 465     HIS I    18                                                      
REMARK 500                                                                      
REMARK 500 GEOMETRY AND STEREOCHEMISTRY                                         
REMARK 500 SUBTOPIC: COVALENT BOND ANGLES                                       
REMARK 500                                                                      
REMARK 500 THE STEREOCHEMICAL PARAMETERS OF THE FOLLOWING RESIDUES              
REMARK 500 HAVE VALUES WHICH DEVIATE FROM EXPECTED VALUES BY MORE               
REMARK 500 THAN 6*RMSD (M=MODEL NUMBER; RES=RESIDUE NAME; C=CHAIN               
REMARK 500 IDENTIFIER; SSEQ=SEQUENCE NUMBER; I=INSERTION CODE).                 
REMARK 500                                                                      
REMARK 500 STANDARD TABLE:                                                      
REMARK 500 FORMAT: (10X,I3,1X,A3,1X,A1,I4,A1,3(1X,A4,2X),12X,F5.1)              
REMARK 500                                                                      
REMARK 500 EXPECTED VALUES PROTEIN: ENGH AND HUBER, 1999                        
REMARK 500 EXPECTED VALUES NUCLEIC ACID: CLOWNEY ET AL 1996                     
REMARK 500                                                                      
REMARK 500  M RES CSSEQI ATM1   ATM2   ATM3                                     
REMARK 500    ARG I  65   NE  -  CZ  -  NH1 ANGL. DEV. =   3.3 DEGREES          
REMARK 500    ARG I  81   NE  -  CZ  -  NH2 ANGL. DEV. =  -3.1 DEGREES          
REMARK 500                                                                      
REMARK 500 REMARK: NULL                                                         
REMARK 500                                                                      
REMARK 500 GEOMETRY AND STEREOCHEMISTRY                                         
REMARK 500 SUBTOPIC: TORSION ANGLES                                             
REMARK 500                                                                      
REMARK 500 TORSION ANGLES OUTSIDE THE EXPECTED RAMACHANDRAN REGIONS:            
REMARK 500 (M=MODEL NUMBER; RES=RESIDUE NAME; C=CHAIN IDENTIFIER;               
REMARK 500 SSEQ=SEQUENCE NUMBER; I=INSERTION CODE).                             
REMARK 500                                                                      
REMARK 500 STANDARD TABLE:                                                      
REMARK 500 FORMAT:(10X,I3,1X,A3,1X,A1,I4,A1,4X,F7.2,3X,F7.2)                    
REMARK 500                                                                      
REMARK 500 EXPECTED VALUES: GJ KLEYWEGT AND TA JONES (1996). PHI/PSI-           
REMARK 500 CHOLOGY: RAMACHANDRAN REVISITED. STRUCTURE 4, 1395 - 1400            
REMARK 500                                                                      
REMARK 500  M RES CSSEQI        PSI       PHI                                   
REMARK 500    LEU I  20      130.24    157.17                                   
REMARK 500    MET I  59       26.94    -63.17                                   
REMARK 500    ASP I  74       35.11     74.28                                   
REMARK 500                                                                      
REMARK 500 REMARK: NULL                                                         
REMARK 700                                                                      
REMARK 700 SHEET                                                                
REMARK 700 THE SHEET SPECIFIED BELOW IS AN IRREGULAR SHEET.  ALL BUT            
REMARK 700 ONE HYDROGEN BOND BETWEEN STRANDS 2 AND 3 ARE PROVIDED BY            
REMARK 700 BRIDGING WATER MOLECULES.  SEE THE REFERENCE CITED ON THE            
REMARK 700 *JRNL* RECORDS ABOVE FOR DETAILS.                                    
REMARK 800                                                                      
REMARK 800 SITE                                                                 
REMARK 800 SITE_IDENTIFIER: RSB                                                 
REMARK 800 EVIDENCE_CODE: UNKNOWN                                               
REMARK 800 SITE_DESCRIPTION: NULL                                               
REMARK 999                                                                      
REMARK 999 SEQUENCE                                                             
REMARK 999 THE ORDER OF THE FIRST FOUR RESIDUES PRESENTED ON THE                
REMARK 999 *SEQRES* RECORDS BELOW IS UNKNOWN.                                   
DBREF  2CI2 I    1    83  UNP    P01053   ICI2_HORVU       5     83             
SEQADV 2CI2 GLU I   78  UNP  P01053    GLN    78 CONFLICT                       
SEQRES   1 I   83  SER SER VAL GLU LYS LYS PRO GLU GLY VAL ASN THR GLY          
SEQRES   2 I   83  ALA GLY ASP ARG HIS ASN LEU LYS THR GLU TRP PRO GLU          
SEQRES   3 I   83  LEU VAL GLY LYS SER VAL GLU GLU ALA LYS LYS VAL ILE          
SEQRES   4 I   83  LEU GLN ASP LYS PRO GLU ALA GLN ILE ILE VAL LEU PRO          
SEQRES   5 I   83  VAL GLY THR ILE VAL THR MET GLU TYR ARG ILE ASP ARG          
SEQRES   6 I   83  VAL ARG LEU PHE VAL ASP LYS LEU ASP ASN ILE ALA GLU          
SEQRES   7 I   83  VAL PRO ARG VAL GLY                                          
FORMUL   2  HOH   *64(H2 O)                                                     
HELIX    1   A SER I   31  LYS I   43  1                                  13    
SHEET    1  S1 4 THR I  22  TRP I  24  0                                        
SHEET    2  S1 4 PRO I  80  GLY I  83 -1  N  VAL I  82   O  THR I  22           
SHEET    3  S1 4 ASP I  64  ASP I  71 -1  O  ARG I  65   N  GLY I  83           
SHEET    4  S1 4 GLN I  47  VAL I  53  1  N  GLN I  47   O  ASP I  64           
SITE     1 RSB  2 MET I  59  GLU I  60                                          
CRYST1   69.015   69.015   52.890  90.00  90.00 120.00 P 6 2 2      12          
ORIGX1      0.014490  0.008366  0.000000        0.00000                         
ORIGX2      0.000000  0.016731  0.000000        0.00000                         
ORIGX3      0.000000  0.000000  0.018907        0.00000                         
SCALE1      0.014490  0.008366  0.000000        0.00000                         
SCALE2      0.000000  0.016731  0.000000        0.00000                         
SCALE3      0.000000  0.000000  0.018907        0.00000                         
ATOM      1  N   ASN I  19      13.270 -37.510   4.242  1.00 57.52           N  
ATOM      2  CA  ASN I  19      11.912 -37.066   4.598  1.00 57.72           C  
ATOM      3  C   ASN I  19      11.944 -35.563   4.896  1.00 57.15           C  
ATOM      4  O   ASN I  19      12.868 -34.849   4.470  1.00 57.88           O  
ATOM      5  CB  ASN I  19      11.343 -37.905   5.734  1.00 60.98           C  
ATOM      6  CG  ASN I  19      12.005 -39.260   5.880  1.00 63.99           C  
ATOM      7  OD1 ASN I  19      11.372 -40.233   6.316  1.00 66.43           O  
ATOM      8  ND2 ASN I  19      13.283 -39.348   5.517  1.00 65.02           N  
ATOM      9  N   LEU I  20      10.919 -35.133   5.612  1.00 55.25           N  
ATOM     10  CA  LEU I  20      10.764 -33.739   6.038  1.00 50.58           C  
ATOM     11  C   LEU I  20       9.309 -33.373   6.344  1.00 47.16           C  
ATOM     12  O   LEU I  20       8.391 -33.655   5.556  1.00 45.57           O  
ATOM     13  CB  LEU I  20      11.424 -32.834   4.989  1.00 50.13           C  
ATOM     14  CG  LEU I  20      12.284 -31.692   5.507  1.00 50.99           C  
ATOM     15  CD1 LEU I  20      13.117 -32.121   6.709  1.00 49.77           C  
ATOM     16  CD2 LEU I  20      13.188 -31.215   4.370  1.00 52.95           C  
ATOM     17  N   LYS I  21       9.142 -32.770   7.517  1.00 42.72           N  
ATOM     18  CA  LYS I  21       7.845 -32.224   7.934  1.00 37.90           C  
ATOM     19  C   LYS I  21       8.045 -30.702   7.777  1.00 34.37           C  
ATOM     20  O   LYS I  21       8.932 -30.143   8.433  1.00 34.11           O  
ATOM     21  CB  LYS I  21       7.274 -32.526   9.297  1.00 35.30           C  
ATOM     22  CG  LYS I  21       5.763 -32.219   9.350  1.00 27.47           C  
ATOM     23  CD  LYS I  21       5.184 -32.467  10.728  1.00 28.32           C  
ATOM     24  CE  LYS I  21       3.676 -32.404  10.770  1.00 24.21           C  
ATOM     25  NZ  LYS I  21       3.194 -32.365  12.180  1.00 25.08           N  
ATOM     26  N   THR I  22       7.264 -30.158   6.866  1.00 31.34           N  
ATOM     27  CA  THR I  22       7.394 -28.744   6.505  1.00 27.32           C  
ATOM     28  C   THR I  22       6.144 -27.915   6.711  1.00 25.34           C  
ATOM     29  O   THR I  22       6.231 -26.683   6.537  1.00 24.28           O  
ATOM     30  CB  THR I  22       7.880 -28.674   4.996  1.00 25.48           C  
ATOM     31  OG1 THR I  22       6.848 -29.388   4.246  1.00 25.70           O  
ATOM     32  CG2 THR I  22       9.269 -29.293   4.817  1.00 27.40           C  
ATOM     33  N   GLU I  23       5.058 -28.574   7.079  1.00 23.62           N  
ATOM     34  CA  GLU I  23       3.798 -27.838   7.306  1.00 19.26           C  
ATOM     35  C   GLU I  23       2.991 -28.448   8.428  1.00 17.05           C  
ATOM     36  O   GLU I  23       2.997 -29.675   8.600  1.00 15.10           O  
ATOM     37  CB  GLU I  23       3.010 -27.695   6.045  1.00 23.29           C  
ATOM     38  CG  GLU I  23       2.195 -28.851   5.463  1.00 29.02           C  
ATOM     39  CD  GLU I  23       1.517 -28.258   4.241  1.00 33.08           C  
ATOM     40  OE1 GLU I  23       2.221 -27.701   3.413  1.00 37.10           O  
ATOM     41  OE2 GLU I  23       0.282 -28.290   4.322  1.00 39.26           O  
ATOM     42  N   TRP I  24       2.377 -27.565   9.190  1.00 14.26           N  
ATOM     43  CA  TRP I  24       1.619 -27.918  10.393  1.00 16.19           C  
ATOM     44  C   TRP I  24       0.164 -27.440  10.332  1.00 16.38           C  
ATOM     45  O   TRP I  24      -0.271 -26.673  11.204  1.00 16.67           O  
ATOM     46  CB  TRP I  24       2.335 -27.417  11.654  1.00 13.74           C  
ATOM     47  CG  TRP I  24       3.612 -28.094  12.010  1.00 17.24           C  
ATOM     48  CD1 TRP I  24       3.795 -29.111  12.912  1.00 16.31           C  
ATOM     49  CD2 TRP I  24       4.910 -27.835  11.449  1.00 14.54           C  
ATOM     50  NE1 TRP I  24       5.111 -29.494  12.944  1.00 14.15           N  
ATOM     51  CE2 TRP I  24       5.815 -28.737  12.055  1.00 15.43           C  
ATOM     52  CE3 TRP I  24       5.370 -26.963  10.472  1.00 14.87           C  
ATOM     53  CZ2 TRP I  24       7.168 -28.754  11.745  1.00 16.89           C  
ATOM     54  CZ3 TRP I  24       6.711 -26.976  10.148  1.00 14.60           C  
ATOM     55  CH2 TRP I  24       7.592 -27.859  10.769  1.00 17.78           C  
ATOM     56  N   PRO I  25      -0.557 -27.946   9.346  1.00 19.10           N  
ATOM     57  CA  PRO I  25      -1.975 -27.643   9.147  1.00 18.76           C  
ATOM     58  C   PRO I  25      -2.813 -27.859  10.394  1.00 19.70           C  
ATOM     59  O   PRO I  25      -3.818 -27.153  10.578  1.00 21.19           O  
ATOM     60  CB  PRO I  25      -2.427 -28.583   8.029  1.00 20.05           C  
ATOM     61  CG  PRO I  25      -1.359 -29.647   7.975  1.00 19.41           C  
ATOM     62  CD  PRO I  25      -0.074 -28.903   8.326  1.00 18.83           C  
ATOM     63  N   GLU I  26      -2.423 -28.821  11.209  1.00 20.43           N  
ATOM     64  CA  GLU I  26      -3.144 -29.188  12.429  1.00 19.22           C  
ATOM     65  C   GLU I  26      -3.049 -28.085  13.478  1.00 19.21           C  
ATOM     66  O   GLU I  26      -3.689 -28.202  14.531  1.00 21.13           O  
ATOM     67  CB  GLU I  26      -2.567 -30.438  13.098  1.00 22.19           C  
ATOM     68  CG  GLU I  26      -1.177 -30.335  13.745  1.00 21.65           C  
ATOM     69  CD  GLU I  26      -0.044 -30.775  12.862  1.00 20.90           C  
ATOM     70  OE1 GLU I  26      -0.080 -30.647  11.658  1.00 14.10           O  
ATOM     71  OE2 GLU I  26       0.922 -31.309  13.445  1.00 24.93           O  
ATOM     72  N   LEU I  27      -2.238 -27.086  13.191  1.00 17.70           N  
ATOM     73  CA  LEU I  27      -1.984 -26.008  14.143  1.00 16.78           C  
ATOM     74  C   LEU I  27      -2.874 -24.787  14.000  1.00 14.89           C  
ATOM     75  O   LEU I  27      -2.836 -24.019  14.989  1.00 15.43           O  
ATOM     76  CB  LEU I  27      -0.479 -25.685  14.144  1.00 18.14           C  
ATOM     77  CG  LEU I  27       0.431 -26.695  14.831  1.00 20.69           C  
ATOM     78  CD1 LEU I  27       1.887 -26.248  14.756  1.00 23.78           C  
ATOM     79  CD2 LEU I  27      -0.001 -26.836  16.287  1.00 18.89           C  
ATOM     80  N   VAL I  28      -3.593 -24.621  12.902  1.00 14.14           N  
ATOM     81  CA  VAL I  28      -4.454 -23.429  12.783  1.00 12.54           C  
ATOM     82  C   VAL I  28      -5.403 -23.380  13.979  1.00 13.06           C  
ATOM     83  O   VAL I  28      -6.045 -24.383  14.320  1.00 14.30           O  
ATOM     84  CB  VAL I  28      -5.161 -23.338  11.436  1.00 14.01           C  
ATOM     85  CG1 VAL I  28      -6.027 -22.075  11.346  1.00 14.05           C  
ATOM     86  CG2 VAL I  28      -4.190 -23.415  10.264  1.00 13.54           C  
ATOM     87  N   GLY I  29      -5.433 -22.237  14.631  1.00 12.49           N  
ATOM     88  CA  GLY I  29      -6.293 -21.956  15.772  1.00 12.66           C  
ATOM     89  C   GLY I  29      -5.701 -22.103  17.154  1.00 13.68           C  
ATOM     90  O   GLY I  29      -6.272 -21.579  18.129  1.00 12.22           O  
ATOM     91  N   LYS I  30      -4.604 -22.822  17.248  1.00 12.70           N  
ATOM     92  CA  LYS I  30      -3.896 -23.079  18.506  1.00 14.92           C  
ATOM     93  C   LYS I  30      -3.027 -21.887  18.909  1.00 13.30           C  
ATOM     94  O   LYS I  30      -2.670 -21.045  18.078  1.00 14.33           O  
ATOM     95  CB  LYS I  30      -3.026 -24.330  18.393  1.00 17.67           C  
ATOM     96  CG  LYS I  30      -3.741 -25.495  17.710  1.00 22.39           C  
ATOM     97  CD  LYS I  30      -3.498 -26.806  18.425  1.00 23.93           C  
ATOM     98  CE  LYS I  30      -4.686 -27.741  18.363  1.00 31.09           C  
ATOM     99  NZ  LYS I  30      -5.641 -27.360  17.290  1.00 34.91           N  
ATOM    100  N   SER I  31      -2.722 -21.833  20.192  1.00 14.78           N  
ATOM    101  CA  SER I  31      -1.879 -20.773  20.760  1.00 15.00           C  
ATOM    102  C   SER I  31      -0.441 -20.978  20.273  1.00 15.62           C  
ATOM    103  O   SER I  31      -0.049 -22.057  19.812  1.00 15.37           O  
ATOM    104  CB  SER I  31      -1.962 -20.751  22.276  1.00 14.91           C  
ATOM    105  OG  SER I  31      -1.076 -21.705  22.833  1.00 15.27           O  
ATOM    106  N   VAL I  32       0.300 -19.886  20.370  1.00 18.52           N  
ATOM    107  CA  VAL I  32       1.717 -19.835  20.003  1.00 16.46           C  
ATOM    108  C   VAL I  32       2.491 -20.764  20.945  1.00 16.12           C  
ATOM    109  O   VAL I  32       3.425 -21.427  20.495  1.00 16.39           O  
ATOM    110  CB  VAL I  32       2.268 -18.404  19.983  1.00 20.13           C  
ATOM    111  CG1 VAL I  32       3.770 -18.408  20.295  1.00 22.99           C  
ATOM    112  CG2 VAL I  32       2.032 -17.676  18.666  1.00 17.66           C  
ATOM    113  N   GLU I  33       2.078 -20.829  22.191  1.00 17.43           N  
ATOM    114  CA  GLU I  33       2.701 -21.664  23.222  1.00 19.39           C  
ATOM    115  C   GLU I  33       2.559 -23.138  22.851  1.00 20.42           C  
ATOM    116  O   GLU I  33       3.544 -23.906  22.774  1.00 20.10           O  
ATOM    117  CB  GLU I  33       2.121 -21.375  24.591  1.00 28.51           C  
ATOM    118  CG  GLU I  33       1.282 -20.147  24.847  1.00 41.74           C  
ATOM    119  CD  GLU I  33       1.059 -19.037  23.883  1.00 45.30           C  
ATOM    120  OE1 GLU I  33       0.148 -18.217  23.941  1.00 46.73           O  
ATOM    121  OE2 GLU I  33       1.912 -18.948  22.970  1.00 53.43           O  
ATOM    122  N   GLU I  34       1.326 -23.515  22.545  1.00 18.24           N  
ATOM    123  CA  GLU I  34       0.995 -24.867  22.108  1.00 17.75           C  
ATOM    124  C   GLU I  34       1.750 -25.158  20.810  1.00 18.11           C  
ATOM    125  O   GLU I  34       2.423 -26.201  20.740  1.00 20.56           O  
ATOM    126  CB  GLU I  34      -0.482 -25.120  21.881  1.00 20.05           C  
ATOM    127  CG  GLU I  34      -1.533 -24.790  22.925  1.00 26.42           C  
ATOM    128  CD  GLU I  34      -2.967 -25.103  22.598  1.00 29.37           C  
ATOM    129  OE1 GLU I  34      -3.455 -26.226  22.649  1.00 31.64           O  
ATOM    130  OE2 GLU I  34      -3.643 -24.098  22.267  1.00 27.80           O  
ATOM    131  N   ALA I  35       1.657 -24.281  19.832  1.00 14.83           N  
ATOM    132  CA  ALA I  35       2.301 -24.450  18.528  1.00 15.06           C  
ATOM    133  C   ALA I  35       3.813 -24.601  18.547  1.00 15.32           C  
ATOM    134  O   ALA I  35       4.350 -25.396  17.757  1.00 14.08           O  
ATOM    135  CB  ALA I  35       1.830 -23.345  17.595  1.00 15.31           C  
ATOM    136  N   LYS I  36       4.507 -23.894  19.410  1.00 17.27           N  
ATOM    137  CA  LYS I  36       5.962 -23.951  19.582  1.00 21.30           C  
ATOM    138  C   LYS I  36       6.380 -25.393  19.932  1.00 22.84           C  
ATOM    139  O   LYS I  36       7.258 -26.038  19.349  1.00 24.08           O  
ATOM    140  CB  LYS I  36       6.434 -23.122  20.776  1.00 24.87           C  
ATOM    141  CG  LYS I  36       7.002 -21.736  20.526  1.00 28.26           C  
ATOM    142  CD  LYS I  36       7.306 -21.034  21.850  1.00 30.78           C  
ATOM    143  CE  LYS I  36       7.796 -19.617  21.627  1.00 35.81           C  
ATOM    144  NZ  LYS I  36       7.133 -18.641  22.527  1.00 35.81           N  
ATOM    145  N   LYS I  37       5.723 -25.853  20.976  1.00 22.87           N  
ATOM    146  CA  LYS I  37       5.845 -27.168  21.584  1.00 22.10           C  
ATOM    147  C   LYS I  37       5.736 -28.313  20.594  1.00 21.22           C  
ATOM    148  O   LYS I  37       6.480 -29.300  20.733  1.00 23.27           O  
ATOM    149  CB  LYS I  37       4.737 -27.336  22.629  1.00 27.93           C  
ATOM    150  CG  LYS I  37       4.920 -28.562  23.515  1.00 32.57           C  
ATOM    151  CD  LYS I  37       4.224 -28.337  24.851  1.00 40.46           C  
ATOM    152  CE  LYS I  37       5.116 -27.599  25.832  1.00 44.72           C  
ATOM    153  NZ  LYS I  37       5.032 -26.134  25.566  1.00 49.32           N  
ATOM    154  N   VAL I  38       4.840 -28.194  19.634  1.00 19.75           N  
ATOM    155  CA  VAL I  38       4.604 -29.219  18.615  1.00 15.32           C  
ATOM    156  C   VAL I  38       5.710 -29.152  17.567  1.00 15.61           C  
ATOM    157  O   VAL I  38       6.352 -30.174  17.282  1.00 15.26           O  
ATOM    158  CB  VAL I  38       3.190 -29.150  18.018  1.00 14.16           C  
ATOM    159  CG1 VAL I  38       3.086 -29.925  16.709  1.00 14.89           C  
ATOM    160  CG2 VAL I  38       2.129 -29.627  18.988  1.00 12.55           C  
ATOM    161  N   ILE I  39       5.911 -27.960  17.040  1.00 16.80           N  
ATOM    162  CA  ILE I  39       6.950 -27.739  16.032  1.00 15.41           C  
ATOM    163  C   ILE I  39       8.308 -28.212  16.538  1.00 16.48           C  
ATOM    164  O   ILE I  39       9.023 -28.878  15.765  1.00 18.13           O  
ATOM    165  CB  ILE I  39       7.012 -26.274  15.505  1.00 16.94           C  
ATOM    166  CG1 ILE I  39       5.719 -25.949  14.709  1.00 21.24           C  
ATOM    167  CG2 ILE I  39       8.263 -26.029  14.605  1.00 16.53           C  
ATOM    168  CD1 ILE I  39       5.392 -24.431  14.610  1.00 23.27           C  
ATOM    169  N   LEU I  40       8.657 -27.855  17.757  1.00 16.17           N  
ATOM    170  CA  LEU I  40       9.982 -28.217  18.293  1.00 18.63           C  
ATOM    171  C   LEU I  40      10.132 -29.728  18.443  1.00 21.07           C  
ATOM    172  O   LEU I  40      11.247 -30.268  18.393  1.00 20.70           O  
ATOM    173  CB  LEU I  40      10.263 -27.405  19.554  1.00 18.61           C  
ATOM    174  CG  LEU I  40      10.842 -26.016  19.388  1.00 17.07           C  
ATOM    175  CD1 LEU I  40      11.090 -25.396  20.764  1.00 23.85           C  
ATOM    176  CD2 LEU I  40      12.141 -26.077  18.591  1.00 19.94           C  
ATOM    177  N   GLN I  41       9.000 -30.365  18.645  1.00 23.16           N  
ATOM    178  CA  GLN I  41       8.891 -31.825  18.774  1.00 25.25           C  
ATOM    179  C   GLN I  41       9.318 -32.433  17.438  1.00 24.46           C  
ATOM    180  O   GLN I  41      10.207 -33.288  17.402  1.00 26.23           O  
ATOM    181  CB  GLN I  41       7.474 -32.234  19.153  1.00 32.52           C  
ATOM    182  CG  GLN I  41       7.314 -33.577  19.818  1.00 42.96           C  
ATOM    183  CD  GLN I  41       6.509 -33.578  21.095  1.00 46.29           C  
ATOM    184  OE1 GLN I  41       6.503 -32.634  21.887  1.00 49.82           O  
ATOM    185  NE2 GLN I  41       5.821 -34.705  21.308  1.00 48.08           N  
ATOM    186  N   ASP I  42       8.727 -31.943  16.370  1.00 23.73           N  
ATOM    187  CA  ASP I  42       8.929 -32.383  14.999  1.00 22.62           C  
ATOM    188  C   ASP I  42      10.168 -31.830  14.286  1.00 21.24           C  
ATOM    189  O   ASP I  42      10.572 -32.414  13.266  1.00 20.70           O  
ATOM    190  CB  ASP I  42       7.739 -32.008  14.101  1.00 21.43           C  
ATOM    191  CG  ASP I  42       6.391 -32.554  14.478  1.00 24.49           C  
ATOM    192  OD1 ASP I  42       6.224 -33.424  15.341  1.00 30.00           O  
ATOM    193  OD2 ASP I  42       5.429 -32.063  13.853  1.00 23.55           O  
ATOM    194  N   LYS I  43      10.612 -30.682  14.732  1.00 20.73           N  
ATOM    195  CA  LYS I  43      11.762 -29.988  14.115  1.00 18.42           C  
ATOM    196  C   LYS I  43      12.565 -29.299  15.217  1.00 18.96           C  
ATOM    197  O   LYS I  43      12.452 -28.083  15.438  1.00 19.44           O  
ATOM    198  CB  LYS I  43      11.264 -29.036  13.050  1.00 15.53           C  
ATOM    199  CG  LYS I  43      12.282 -28.156  12.359  1.00 16.07           C  
ATOM    200  CD  LYS I  43      11.660 -27.262  11.302  1.00 13.64           C  
ATOM    201  CE  LYS I  43      12.715 -26.577  10.456  1.00 14.15           C  
ATOM    202  NZ  LYS I  43      13.226 -27.491   9.406  1.00 10.85           N  
ATOM    203  N   PRO I  44      13.352 -30.106  15.923  1.00 16.81           N  
ATOM    204  CA  PRO I  44      14.183 -29.654  17.033  1.00 17.34           C  
ATOM    205  C   PRO I  44      15.097 -28.476  16.764  1.00 12.69           C  
ATOM    206  O   PRO I  44      15.460 -27.793  17.739  1.00 18.82           O  
ATOM    207  CB  PRO I  44      14.982 -30.902  17.434  1.00 19.36           C  
ATOM    208  CG  PRO I  44      14.134 -32.063  16.974  1.00 17.24           C  
ATOM    209  CD  PRO I  44      13.482 -31.566  15.700  1.00 18.51           C  
ATOM    210  N   GLU I  45      15.470 -28.229  15.542  1.00 13.52           N  
ATOM    211  CA  GLU I  45      16.354 -27.129  15.131  1.00 14.95           C  
ATOM    212  C   GLU I  45      15.625 -25.881  14.626  1.00 17.15           C  
ATOM    213  O   GLU I  45      16.271 -24.911  14.173  1.00 16.32           O  
ATOM    214  CB  GLU I  45      17.248 -27.546  13.952  1.00  9.98           C  
ATOM    215  CG  GLU I  45      16.644 -27.572  12.557  1.00 10.75           C  
ATOM    216  CD  GLU I  45      15.732 -28.688  12.165  1.00  8.14           C  
ATOM    217  OE1 GLU I  45      15.371 -28.890  11.021  1.00 10.38           O  
ATOM    218  OE2 GLU I  45      15.335 -29.407  13.092  1.00  7.28           O  
ATOM    219  N   ALA I  46      14.296 -25.926  14.640  1.00 16.99           N  
ATOM    220  CA  ALA I  46      13.480 -24.810  14.160  1.00 16.57           C  
ATOM    221  C   ALA I  46      13.766 -23.529  14.960  1.00 16.97           C  
ATOM    222  O   ALA I  46      13.978 -23.500  16.191  1.00 14.42           O  
ATOM    223  CB  ALA I  46      12.006 -25.178  14.177  1.00 18.81           C  
ATOM    224  N   GLN I  47      13.808 -22.469  14.161  1.00 15.12           N  
ATOM    225  CA  GLN I  47      13.934 -21.079  14.630  1.00 15.59           C  
ATOM    226  C   GLN I  47      12.529 -20.488  14.404  1.00 14.48           C  
ATOM    227  O   GLN I  47      12.125 -20.297  13.255  1.00 15.43           O  
ATOM    228  CB  GLN I  47      15.042 -20.280  13.971  1.00 14.57           C  
ATOM    229  CG  GLN I  47      16.441 -20.754  14.352  1.00 20.31           C  
ATOM    230  CD  GLN I  47      16.787 -20.674  15.818  1.00 20.92           C  
ATOM    231  OE1 GLN I  47      16.587 -19.708  16.552  1.00 22.99           O  
ATOM    232  NE2 GLN I  47      17.380 -21.750  16.340  1.00 26.19           N  
ATOM    233  N   ILE I  48      11.802 -20.339  15.498  1.00 16.27           N  
ATOM    234  CA  ILE I  48      10.406 -19.875  15.481  1.00 15.80           C  
ATOM    235  C   ILE I  48      10.296 -18.353  15.480  1.00 15.66           C  
ATOM    236  O   ILE I  48      10.807 -17.686  16.389  1.00 15.96           O  
ATOM    237  CB  ILE I  48       9.587 -20.549  16.640  1.00 17.30           C  
ATOM    238  CG1 ILE I  48       9.667 -22.092  16.476  1.00 16.79           C  
ATOM    239  CG2 ILE I  48       8.112 -20.079  16.733  1.00 15.04           C  
ATOM    240  CD1 ILE I  48       9.075 -22.874  17.679  1.00 21.73           C  
ATOM    241  N   ILE I  49       9.612 -17.862  14.459  1.00 14.44           N  
ATOM    242  CA  ILE I  49       9.350 -16.429  14.248  1.00 12.51           C  
ATOM    243  C   ILE I  49       7.835 -16.209  14.313  1.00 10.43           C  
ATOM    244  O   ILE I  49       7.073 -16.959  13.687  1.00 12.52           O  
ATOM    245  CB  ILE I  49       9.962 -15.963  12.882  1.00 13.39           C  
ATOM    246  CG1 ILE I  49      11.499 -16.164  12.865  1.00 15.31           C  
ATOM    247  CG2 ILE I  49       9.580 -14.515  12.488  1.00  8.33           C  
ATOM    248  CD1 ILE I  49      12.287 -15.564  14.052  1.00 12.08           C  
ATOM    249  N   VAL I  50       7.424 -15.222  15.077  1.00  9.95           N  
ATOM    250  CA  VAL I  50       6.021 -14.883  15.315  1.00  9.48           C  
ATOM    251  C   VAL I  50       5.676 -13.527  14.695  1.00 11.08           C  
ATOM    252  O   VAL I  50       6.168 -12.524  15.236  1.00 11.22           O  
ATOM    253  CB  VAL I  50       5.781 -14.853  16.844  1.00 11.04           C  
ATOM    254  CG1 VAL I  50       4.377 -14.381  17.212  1.00 12.78           C  
ATOM    255  CG2 VAL I  50       6.099 -16.175  17.517  1.00 13.08           C  
ATOM    256  N   LEU I  51       4.861 -13.525  13.658  1.00 10.84           N  
ATOM    257  CA  LEU I  51       4.434 -12.286  13.006  1.00  7.63           C  
ATOM    258  C   LEU I  51       2.903 -12.192  12.917  1.00  8.35           C  
ATOM    259  O   LEU I  51       2.209 -13.209  12.829  1.00  7.78           O  
ATOM    260  CB  LEU I  51       5.085 -12.267  11.629  1.00  6.43           C  
ATOM    261  CG  LEU I  51       6.571 -12.463  11.463  1.00 12.23           C  
ATOM    262  CD1 LEU I  51       6.895 -12.729   9.987  1.00 11.51           C  
ATOM    263  CD2 LEU I  51       7.308 -11.208  11.927  1.00 10.52           C  
ATOM    264  N   PRO I  52       2.416 -10.962  12.894  1.00  8.91           N  
ATOM    265  CA  PRO I  52       0.988 -10.679  12.717  1.00  8.08           C  
ATOM    266  C   PRO I  52       0.574 -11.041  11.295  1.00 11.02           C  
ATOM    267  O   PRO I  52       1.382 -10.841  10.366  1.00 11.03           O  
ATOM    268  CB  PRO I  52       0.884  -9.161  12.910  1.00  8.44           C  
ATOM    269  CG  PRO I  52       2.188  -8.710  13.474  1.00  8.74           C  
ATOM    270  CD  PRO I  52       3.218  -9.722  12.987  1.00  8.21           C  
ATOM    271  N   VAL I  53      -0.653 -11.520  11.104  1.00 13.73           N  
ATOM    272  CA  VAL I  53      -1.162 -11.852   9.752  1.00 13.43           C  
ATOM    273  C   VAL I  53      -1.148 -10.553   8.928  1.00 13.53           C  
ATOM    274  O   VAL I  53      -1.522  -9.509   9.485  1.00 12.58           O  
ATOM    275  CB  VAL I  53      -2.613 -12.380   9.772  1.00 14.76           C  
ATOM    276  CG1 VAL I  53      -3.233 -12.469   8.383  1.00 12.98           C  
ATOM    277  CG2 VAL I  53      -2.790 -13.681  10.534  1.00 17.50           C  
ATOM    278  N   GLY I  54      -0.799 -10.663   7.667  1.00 14.73           N  
ATOM    279  CA  GLY I  54      -0.750  -9.522   6.759  1.00 17.16           C  
ATOM    280  C   GLY I  54       0.641  -8.916   6.616  1.00 19.26           C  
ATOM    281  O   GLY I  54       0.775  -7.922   5.879  1.00 21.70           O  
ATOM    282  N   THR I  55       1.631  -9.482   7.278  1.00 19.90           N  
ATOM    283  CA  THR I  55       3.026  -9.024   7.221  1.00 19.01           C  
ATOM    284  C   THR I  55       3.733  -9.525   5.959  1.00 20.10           C  
ATOM    285  O   THR I  55       3.723 -10.705   5.577  1.00 20.03           O  
ATOM    286  CB  THR I  55       3.835  -9.379   8.534  1.00 13.94           C  
ATOM    287  OG1 THR I  55       3.039  -8.848   9.638  1.00 14.28           O  
ATOM    288  CG2 THR I  55       5.273  -8.870   8.656  1.00 11.44           C  
ATOM    289  N   ILE I  56       4.366  -8.581   5.287  1.00 21.85           N  
ATOM    290  CA  ILE I  56       5.139  -8.819   4.064  1.00 26.80           C  
ATOM    291  C   ILE I  56       6.579  -9.135   4.460  1.00 27.03           C  
ATOM    292  O   ILE I  56       7.249  -8.267   5.043  1.00 26.20           O  
ATOM    293  CB  ILE I  56       5.029  -7.574   3.114  1.00 34.95           C  
ATOM    294  CG1 ILE I  56       3.532  -7.255   2.850  1.00 37.26           C  
ATOM    295  CG2 ILE I  56       5.835  -7.765   1.797  1.00 38.25           C  
ATOM    296  CD1 ILE I  56       3.165  -6.922   1.374  1.00 35.14           C  
ATOM    297  N   VAL I  57       7.016 -10.334   4.135  1.00 28.91           N  
ATOM    298  CA  VAL I  57       8.379 -10.774   4.491  1.00 31.56           C  
ATOM    299  C   VAL I  57       9.319 -10.718   3.294  1.00 35.26           C  
ATOM    300  O   VAL I  57       8.878 -10.587   2.133  1.00 35.25           O  
ATOM    301  CB  VAL I  57       8.280 -12.143   5.194  1.00 30.70           C  
ATOM    302  CG1 VAL I  57       7.631 -12.051   6.575  1.00 31.82           C  
ATOM    303  CG2 VAL I  57       7.560 -13.177   4.349  1.00 25.22           C  
ATOM    304  N   THR I  58      10.607 -10.825   3.594  1.00 38.04           N  
ATOM    305  CA  THR I  58      11.673 -10.826   2.570  1.00 41.77           C  
ATOM    306  C   THR I  58      11.719 -12.200   1.893  1.00 42.78           C  
ATOM    307  O   THR I  58      11.710 -13.236   2.588  1.00 44.39           O  
ATOM    308  CB  THR I  58      13.075 -10.436   3.177  1.00 43.20           C  
ATOM    309  OG1 THR I  58      12.819  -9.628   4.374  1.00 47.09           O  
ATOM    310  CG2 THR I  58      14.010  -9.719   2.198  1.00 45.92           C  
ATOM    311  N   MET I  59      11.805 -12.198   0.578  1.00 42.43           N  
ATOM    312  CA  MET I  59      11.790 -13.423  -0.231  1.00 42.89           C  
ATOM    313  C   MET I  59      12.923 -14.402  -0.034  1.00 41.48           C  
ATOM    314  O   MET I  59      13.182 -15.246  -0.920  1.00 43.82           O  
ATOM    315  CB  MET I  59      11.487 -13.044  -1.667  1.00 48.81           C  
ATOM    316  CG  MET I  59      12.377 -13.589  -2.744  1.00 50.54           C  
ATOM    317  SD  MET I  59      11.939 -12.708  -4.297  1.00 51.98           S  
ATOM    318  CE  MET I  59      13.386 -11.632  -4.439  1.00 52.05           C  
ATOM    319  N   GLU I  60      13.534 -14.434   1.126  1.00 41.22           N  
ATOM    320  CA  GLU I  60      14.630 -15.348   1.473  1.00 39.34           C  
ATOM    321  C   GLU I  60      14.165 -16.660   2.096  1.00 38.65           C  
ATOM    322  O   GLU I  60      13.464 -16.641   3.129  1.00 40.31           O  
ATOM    323  CB  GLU I  60      15.553 -14.670   2.495  1.00 41.16           C  
ATOM    324  CG  GLU I  60      15.004 -14.303   3.874  1.00 34.03           C  
ATOM    325  CD  GLU I  60      15.948 -13.599   4.798  1.00 28.96           C  
ATOM    326  OE1 GLU I  60      16.303 -12.443   4.660  1.00 30.34           O  
ATOM    327  OE2 GLU I  60      16.353 -14.327   5.723  1.00 28.34           O  
ATOM    328  N   TYR I  61      14.611 -17.778   1.555  1.00 36.27           N  
ATOM    329  CA  TYR I  61      14.251 -19.116   2.030  1.00 33.51           C  
ATOM    330  C   TYR I  61      15.194 -19.748   3.044  1.00 33.19           C  
ATOM    331  O   TYR I  61      16.326 -20.096   2.653  1.00 37.23           O  
ATOM    332  CB  TYR I  61      14.150 -20.079   0.814  1.00 29.28           C  
ATOM    333  CG  TYR I  61      13.798 -21.485   1.251  1.00 28.41           C  
ATOM    334  CD1 TYR I  61      14.755 -22.500   1.318  1.00 31.55           C  
ATOM    335  CD2 TYR I  61      12.497 -21.791   1.634  1.00 27.17           C  
ATOM    336  CE1 TYR I  61      14.412 -23.787   1.735  1.00 28.91           C  
ATOM    337  CE2 TYR I  61      12.136 -23.065   2.053  1.00 26.04           C  
ATOM    338  CZ  TYR I  61      13.097 -24.064   2.099  1.00 28.55           C  
ATOM    339  OH  TYR I  61      12.703 -25.305   2.513  1.00 26.67           O  
ATOM    340  N   ARG I  62      14.727 -20.014   4.255  1.00 29.39           N  
ATOM    341  CA  ARG I  62      15.539 -20.644   5.299  1.00 23.99           C  
ATOM    342  C   ARG I  62      14.903 -21.907   5.873  1.00 22.75           C  
ATOM    343  O   ARG I  62      13.892 -21.886   6.586  1.00 20.32           O  
ATOM    344  CB  ARG I  62      15.854 -19.676   6.440  1.00 27.80           C  
ATOM    345  CG  ARG I  62      16.717 -18.484   6.052  1.00 28.78           C  
ATOM    346  CD  ARG I  62      18.009 -18.462   6.782  1.00 32.63           C  
ATOM    347  NE  ARG I  62      17.969 -19.139   8.072  1.00 33.31           N  
ATOM    348  CZ  ARG I  62      19.023 -19.200   8.893  1.00 31.69           C  
ATOM    349  NH1 ARG I  62      20.179 -18.614   8.592  1.00 28.13           N  
ATOM    350  NH2 ARG I  62      18.915 -19.879  10.037  1.00 31.67           N  
ATOM    351  N   ILE I  63      15.581 -23.002   5.623  1.00 17.45           N  
ATOM    352  CA  ILE I  63      15.194 -24.357   6.003  1.00 18.72           C  
ATOM    353  C   ILE I  63      14.963 -24.580   7.480  1.00 18.40           C  
ATOM    354  O   ILE I  63      14.082 -25.410   7.839  1.00 23.17           O  
ATOM    355  CB  ILE I  63      16.213 -25.314   5.264  1.00 22.99           C  
ATOM    356  CG1 ILE I  63      15.612 -26.713   4.984  1.00 26.52           C  
ATOM    357  CG2 ILE I  63      17.599 -25.398   5.950  1.00 19.42           C  
ATOM    358  CD1 ILE I  63      16.672 -27.837   4.742  1.00 24.70           C  
ATOM    359  N   ASP I  64      15.632 -23.860   8.364  1.00 14.60           N  
ATOM    360  CA  ASP I  64      15.500 -24.051   9.809  1.00 14.66           C  
ATOM    361  C   ASP I  64      14.469 -23.145  10.478  1.00 10.73           C  
ATOM    362  O   ASP I  64      14.340 -23.221  11.714  1.00 12.65           O  
ATOM    363  CB  ASP I  64      16.845 -23.914  10.535  1.00 19.91           C  
ATOM    364  CG  ASP I  64      17.527 -22.577  10.305  1.00 20.76           C  
ATOM    365  OD1 ASP I  64      17.446 -21.999   9.205  1.00 21.61           O  
ATOM    366  OD2 ASP I  64      18.137 -22.110  11.298  1.00 25.03           O  
ATOM    367  N   ARG I  65      13.870 -22.315   9.663  1.00 11.64           N  
ATOM    368  CA  ARG I  65      12.918 -21.309  10.141  1.00 12.51           C  
ATOM    369  C   ARG I  65      11.453 -21.716  10.025  1.00 12.85           C  
ATOM    370  O   ARG I  65      11.074 -22.245   8.974  1.00 12.01           O  
ATOM    371  CB  ARG I  65      13.130 -20.016   9.321  1.00 10.70           C  
ATOM    372  CG  ARG I  65      12.169 -18.890   9.687  1.00 14.03           C  
ATOM    373  CD  ARG I  65      12.644 -17.542   9.266  1.00 11.51           C  
ATOM    374  NE  ARG I  65      12.674 -17.387   7.831  1.00 15.20           N  
ATOM    375  CZ  ARG I  65      13.460 -16.613   7.090  1.00 15.39           C  
ATOM    376  NH1 ARG I  65      14.340 -15.768   7.596  1.00 17.74           N  
ATOM    377  NH2 ARG I  65      13.389 -16.713   5.764  1.00 16.07           N  
ATOM    378  N   VAL I  66      10.685 -21.359  11.050  1.00 10.71           N  
ATOM    379  CA  VAL I  66       9.240 -21.555  11.079  1.00 13.23           C  
ATOM    380  C   VAL I  66       8.541 -20.253  11.517  1.00 12.86           C  
ATOM    381  O   VAL I  66       8.570 -19.906  12.710  1.00 16.02           O  
ATOM    382  CB  VAL I  66       8.740 -22.721  11.951  1.00 11.53           C  
ATOM    383  CG1 VAL I  66       7.216 -22.881  11.850  1.00 11.98           C  
ATOM    384  CG2 VAL I  66       9.420 -24.045  11.659  1.00 13.94           C  
ATOM    385  N   ARG I  67       7.886 -19.619  10.566  1.00  9.65           N  
ATOM    386  CA  ARG I  67       7.130 -18.389  10.853  1.00 10.83           C  
ATOM    387  C   ARG I  67       5.717 -18.746  11.304  1.00  7.13           C  
ATOM    388  O   ARG I  67       5.057 -19.492  10.560  1.00  9.94           O  
ATOM    389  CB  ARG I  67       7.001 -17.538   9.570  1.00 11.98           C  
ATOM    390  CG  ARG I  67       8.290 -16.786   9.175  1.00 11.30           C  
ATOM    391  CD  ARG I  67       8.099 -16.286   7.796  1.00 15.42           C  
ATOM    392  NE  ARG I  67       9.218 -15.651   7.158  1.00 26.19           N  
ATOM    393  CZ  ARG I  67       9.598 -15.877   5.897  1.00 23.69           C  
ATOM    394  NH1 ARG I  67       8.987 -16.777   5.135  1.00 25.11           N  
ATOM    395  NH2 ARG I  67      10.603 -15.150   5.399  1.00 32.20           N  
ATOM    396  N   LEU I  68       5.264 -18.178  12.388  1.00  5.51           N  
ATOM    397  CA  LEU I  68       3.881 -18.326  12.864  1.00  7.63           C  
ATOM    398  C   LEU I  68       3.149 -17.004  12.584  1.00  6.35           C  
ATOM    399  O   LEU I  68       3.629 -15.965  13.056  1.00  8.97           O  
ATOM    400  CB  LEU I  68       3.893 -18.673  14.353  1.00  6.88           C  
ATOM    401  CG  LEU I  68       4.586 -19.961  14.774  1.00 11.18           C  
ATOM    402  CD1 LEU I  68       4.451 -20.213  16.270  1.00  2.78           C  
ATOM    403  CD2 LEU I  68       3.981 -21.071  13.922  1.00 10.53           C  
ATOM    404  N   PHE I  69       2.068 -17.071  11.845  1.00  5.58           N  
ATOM    405  CA  PHE I  69       1.254 -15.871  11.532  1.00  5.54           C  
ATOM    406  C   PHE I  69       0.064 -15.898  12.493  1.00  6.41           C  
ATOM    407  O   PHE I  69      -0.788 -16.799  12.467  1.00  7.94           O  
ATOM    408  CB  PHE I  69       0.923 -15.768  10.047  1.00  5.59           C  
ATOM    409  CG  PHE I  69       2.063 -15.303   9.185  1.00 12.09           C  
ATOM    410  CD1 PHE I  69       2.924 -16.230   8.593  1.00 13.33           C  
ATOM    411  CD2 PHE I  69       2.299 -13.936   8.992  1.00 10.83           C  
ATOM    412  CE1 PHE I  69       4.008 -15.811   7.835  1.00 13.21           C  
ATOM    413  CE2 PHE I  69       3.384 -13.491   8.239  1.00 11.69           C  
ATOM    414  CZ  PHE I  69       4.229 -14.445   7.653  1.00 11.95           C  
ATOM    415  N   VAL I  70       0.072 -14.937  13.400  1.00  7.81           N  
ATOM    416  CA  VAL I  70      -0.893 -14.807  14.480  1.00  6.70           C  
ATOM    417  C   VAL I  70      -1.933 -13.701  14.306  1.00 10.75           C  
ATOM    418  O   VAL I  70      -1.791 -12.706  13.598  1.00  8.45           O  
ATOM    419  CB  VAL I  70      -0.182 -14.794  15.849  1.00  3.28           C  
ATOM    420  CG1 VAL I  70       0.815 -15.948  15.986  1.00  4.29           C  
ATOM    421  CG2 VAL I  70       0.495 -13.475  16.183  1.00  3.98           C  
ATOM    422  N   ASP I  71      -3.046 -13.959  14.981  1.00 11.12           N  
ATOM    423  CA  ASP I  71      -4.238 -13.107  15.079  1.00 12.63           C  
ATOM    424  C   ASP I  71      -4.081 -12.235  16.333  1.00 14.44           C  
ATOM    425  O   ASP I  71      -3.074 -12.351  17.058  1.00 17.27           O  
ATOM    426  CB  ASP I  71      -5.514 -13.958  15.062  1.00  7.46           C  
ATOM    427  CG  ASP I  71      -5.869 -14.578  16.391  1.00  8.37           C  
ATOM    428  OD1 ASP I  71      -5.102 -14.498  17.367  1.00 12.91           O  
ATOM    429  OD2 ASP I  71      -6.946 -15.205  16.517  1.00  9.72           O  
ATOM    430  N   LYS I  72      -5.051 -11.380  16.574  1.00 13.75           N  
ATOM    431  CA  LYS I  72      -5.097 -10.438  17.680  1.00 13.74           C  
ATOM    432  C   LYS I  72      -4.946 -11.083  19.051  1.00 15.88           C  
ATOM    433  O   LYS I  72      -4.589 -10.376  20.015  1.00 16.72           O  
ATOM    434  CB  LYS I  72      -6.456  -9.729  17.730  1.00 13.34           C  
ATOM    435  CG  LYS I  72      -6.507  -8.381  17.036  1.00 20.82           C  
ATOM    436  CD  LYS I  72      -7.817  -7.657  17.322  1.00 21.70           C  
ATOM    437  CE  LYS I  72      -7.679  -6.538  18.330  1.00 21.57           C  
ATOM    438  NZ  LYS I  72      -8.402  -5.330  17.839  1.00 30.14           N  
ATOM    439  N   LEU I  73      -5.275 -12.356  19.142  1.00 16.38           N  
ATOM    440  CA  LEU I  73      -5.201 -13.055  20.437  1.00 18.38           C  
ATOM    441  C   LEU I  73      -3.989 -13.979  20.495  1.00 19.84           C  
ATOM    442  O   LEU I  73      -3.851 -14.718  21.490  1.00 22.48           O  
ATOM    443  CB  LEU I  73      -6.544 -13.733  20.702  1.00 22.11           C  
ATOM    444  CG  LEU I  73      -7.766 -12.854  20.907  1.00 22.63           C  
ATOM    445  CD1 LEU I  73      -8.985 -13.712  21.224  1.00 24.13           C  
ATOM    446  CD2 LEU I  73      -7.484 -11.876  22.047  1.00 24.80           C  
ATOM    447  N   ASP I  74      -3.163 -13.927  19.472  1.00 19.04           N  
ATOM    448  CA  ASP I  74      -1.954 -14.754  19.386  1.00 20.64           C  
ATOM    449  C   ASP I  74      -2.256 -16.222  19.066  1.00 17.76           C  
ATOM    450  O   ASP I  74      -1.538 -17.062  19.642  1.00 18.05           O  
ATOM    451  CB  ASP I  74      -1.118 -14.670  20.675  1.00 25.90           C  
ATOM    452  CG  ASP I  74      -0.466 -13.319  20.898  1.00 29.31           C  
ATOM    453  OD1 ASP I  74       0.082 -12.750  19.940  1.00 30.95           O  
ATOM    454  OD2 ASP I  74      -0.524 -12.847  22.054  1.00 30.81           O  
ATOM    455  N   ASN I  75      -3.259 -16.487  18.263  1.00 14.97           N  
ATOM    456  CA  ASN I  75      -3.598 -17.863  17.854  1.00 13.91           C  
ATOM    457  C   ASN I  75      -3.042 -18.012  16.436  1.00 12.18           C  
ATOM    458  O   ASN I  75      -2.896 -16.949  15.809  1.00 13.00           O  
ATOM    459  CB  ASN I  75      -5.101 -18.132  17.948  1.00 13.31           C  
ATOM    460  CG  ASN I  75      -5.494 -18.262  19.407  1.00 15.19           C  
ATOM    461  OD1 ASN I  75      -4.723 -18.834  20.193  1.00 19.14           O  
ATOM    462  ND2 ASN I  75      -6.631 -17.697  19.772  1.00 17.73           N  
ATOM    463  N   ILE I  76      -2.730 -19.221  16.019  1.00 11.90           N  
ATOM    464  CA  ILE I  76      -2.185 -19.433  14.667  1.00 12.65           C  
ATOM    465  C   ILE I  76      -3.342 -19.252  13.677  1.00 11.59           C  
ATOM    466  O   ILE I  76      -4.322 -20.009  13.762  1.00 14.18           O  
ATOM    467  CB  ILE I  76      -1.478 -20.810  14.457  1.00  9.22           C  
ATOM    468  CG1 ILE I  76      -0.257 -21.048  15.354  1.00 13.74           C  
ATOM    469  CG2 ILE I  76      -1.097 -21.028  12.960  1.00  6.37           C  
ATOM    470  CD1 ILE I  76       0.140 -20.018  16.424  1.00 13.42           C  
ATOM    471  N   ALA I  77      -3.162 -18.316  12.767  1.00  9.88           N  
ATOM    472  CA  ALA I  77      -4.214 -17.967  11.809  1.00  8.17           C  
ATOM    473  C   ALA I  77      -4.079 -18.616  10.449  1.00 11.23           C  
ATOM    474  O   ALA I  77      -5.055 -18.635   9.669  1.00 11.49           O  
ATOM    475  CB  ALA I  77      -4.229 -16.428  11.726  1.00  4.65           C  
ATOM    476  N   GLU I  78      -2.891 -19.085  10.120  1.00  9.22           N  
ATOM    477  CA  GLU I  78      -2.597 -19.763   8.857  1.00 13.06           C  
ATOM    478  C   GLU I  78      -1.699 -20.960   9.151  1.00 10.24           C  
ATOM    479  O   GLU I  78      -1.083 -21.009  10.226  1.00 13.48           O  
ATOM    480  CB  GLU I  78      -1.928 -18.872   7.823  1.00 16.66           C  
ATOM    481  CG  GLU I  78      -1.442 -17.490   8.233  1.00 24.46           C  
ATOM    482  CD  GLU I  78      -1.217 -16.534   7.100  1.00 22.99           C  
ATOM    483  OE1 GLU I  78      -0.765 -16.862   6.021  1.00 29.51           O  
ATOM    484  OE2 GLU I  78      -1.530 -15.365   7.390  1.00 27.97           O  
ATOM    485  N   VAL I  79      -1.647 -21.889   8.224  1.00 12.11           N  
ATOM    486  CA  VAL I  79      -0.849 -23.111   8.362  1.00 11.23           C  
ATOM    487  C   VAL I  79       0.637 -22.743   8.418  1.00 10.70           C  
ATOM    488  O   VAL I  79       1.125 -22.175   7.430  1.00 12.86           O  
ATOM    489  CB  VAL I  79      -1.054 -24.095   7.183  1.00 13.33           C  
ATOM    490  CG1 VAL I  79      -0.023 -25.223   7.255  1.00 10.05           C  
ATOM    491  CG2 VAL I  79      -2.463 -24.645   7.074  1.00 10.55           C  
ATOM    492  N   PRO I  80       1.266 -23.104   9.509  1.00  9.97           N  
ATOM    493  CA  PRO I  80       2.714 -22.871   9.687  1.00 10.84           C  
ATOM    494  C   PRO I  80       3.493 -23.711   8.672  1.00 11.17           C  
ATOM    495  O   PRO I  80       3.107 -24.865   8.398  1.00 11.21           O  
ATOM    496  CB  PRO I  80       2.966 -23.306  11.130  1.00 12.38           C  
ATOM    497  CG  PRO I  80       1.620 -23.328  11.814  1.00 10.40           C  
ATOM    498  CD  PRO I  80       0.663 -23.737  10.696  1.00 11.53           C  
ATOM    499  N   ARG I  81       4.557 -23.162   8.131  1.00 10.29           N  
ATOM    500  CA  ARG I  81       5.395 -23.823   7.129  1.00 13.19           C  
ATOM    501  C   ARG I  81       6.855 -23.394   7.251  1.00 14.50           C  
ATOM    502  O   ARG I  81       7.114 -22.263   7.689  1.00 16.59           O  
ATOM    503  CB  ARG I  81       4.933 -23.501   5.698  1.00 14.36           C  
ATOM    504  CG  ARG I  81       3.956 -24.494   5.110  1.00 22.23           C  
ATOM    505  CD  ARG I  81       3.417 -24.045   3.794  1.00 33.13           C  
ATOM    506  NE  ARG I  81       2.449 -22.972   3.956  1.00 40.24           N  
ATOM    507  CZ  ARG I  81       1.124 -23.113   3.908  1.00 41.54           C  
ATOM    508  NH1 ARG I  81       0.526 -24.221   3.488  1.00 40.91           N  
ATOM    509  NH2 ARG I  81       0.385 -22.109   4.392  1.00 45.11           N  
ATOM    510  N   VAL I  82       7.747 -24.270   6.813  1.00 14.70           N  
ATOM    511  CA  VAL I  82       9.190 -23.996   6.828  1.00 13.66           C  
ATOM    512  C   VAL I  82       9.560 -22.976   5.747  1.00 13.30           C  
ATOM    513  O   VAL I  82       8.985 -23.009   4.640  1.00 12.70           O  
ATOM    514  CB  VAL I  82      10.004 -25.297   6.632  1.00 14.43           C  
ATOM    515  CG1 VAL I  82      11.478 -24.982   6.349  1.00 17.60           C  
ATOM    516  CG2 VAL I  82       9.882 -26.249   7.805  1.00 15.45           C  
ATOM    517  N   GLY I  83      10.551 -22.146   6.059  1.00 12.36           N  
ATOM    518  CA  GLY I  83      11.026 -21.174   5.057  1.00 13.03           C  
ATOM    519  C   GLY I  83      11.395 -19.829   5.657  1.00 11.77           C  
ATOM    520  O   GLY I  83      10.798 -19.541   6.714  1.00 15.36           O  
ATOM    521  OXT GLY I  83      12.222 -19.137   5.054  1.00 16.40           O  
TER     522      GLY I  83                                                      
HETATM  523  O   HOH I  84      -0.329 -13.254   6.640  1.00 24.81           O  
HETATM  524  O   HOH I  85      20.537 -17.890   5.103  0.98 51.62           O  
HETATM  525  O   HOH I  86       3.985  -5.480   6.143  0.93 22.19           O  
HETATM  526  O   HOH I  87      13.612 -14.849  -5.298  1.00 37.67           O  
HETATM  527  O   HOH I  88       2.323 -19.638   7.496  0.75 19.24           O  
HETATM  528  O   HOH I  89       8.493 -20.055   7.668  1.00 10.51           O  
HETATM  529  O   HOH I  90       1.392 -19.519  10.757  0.69  8.41           O  
HETATM  530  O   HOH I  91      14.304 -32.137  12.328  0.88 20.39           O  
HETATM  531  O   HOH I  92       8.165 -34.925  12.441  1.00 27.86           O  
HETATM  532  O   HOH I  93      -3.208  -8.404  12.277  0.80 18.92           O  
HETATM  533  O   HOH I  94       2.873 -36.659  17.649  0.48 20.25           O  
HETATM  534  O   HOH I  95      -8.502 -16.494  17.981  1.00  6.91           O  
HETATM  535  O   HOH I  96      13.110 -21.154  18.099  1.00 21.03           O  
HETATM  536  O   HOH I  97      15.611 -24.679  18.097  1.00 16.43           O  
HETATM  537  O   HOH I  98      -8.313 -18.290  22.531  1.00 34.75           O  
HETATM  538  O   HOH I  99       6.311 -23.358  23.845  1.00 42.27           O  
HETATM  539  O   HOH I 100       9.592  -7.442   4.540  1.00 21.71           O  
HETATM  540  O   HOH I 101      17.915 -14.447   0.209  1.00 46.91           O  
HETATM  541  O   HOH I 102       4.643 -20.183   7.815  0.79 11.79           O  
HETATM  542  O   HOH I 103       8.776 -39.486   8.344  0.33 20.46           O  
HETATM  543  O   HOH I 104      20.049 -19.093  13.191  0.88 25.50           O  
HETATM  544  O   HOH I 105      -1.050 -35.346  12.637  0.98 32.03           O  
HETATM  545  O   HOH I 106      -0.528 -37.282  13.452  0.74 34.20           O  
HETATM  546  O   HOH I 107      -2.814 -10.035  13.791  0.52  7.98           O  
HETATM  547  O   HOH I 108       7.629 -22.058   1.674  1.00 51.13           O  
HETATM  548  O   HOH I 109       2.064  -5.457  11.942  1.00 65.35           O  
HETATM  549  O   HOH I 110      23.048 -21.016  12.391  1.00 32.12           O  
HETATM  550  O   HOH I 111       2.660 -35.407  12.320  1.00 37.99           O  
HETATM  551  O   HOH I 112      19.516 -21.255  13.031  0.79 32.01           O  
HETATM  552  O   HOH I 113      21.191 -22.240  18.079  0.59 21.14           O  
HETATM  553  O   HOH I 114       6.941 -36.073  17.397  0.64 48.88           O  
HETATM  554  O   HOH I 115     -10.533 -17.031  20.300  0.55 21.45           O  
HETATM  555  O   HOH I 116       5.641 -38.800  22.958  1.00 52.61           O  
HETATM  556  O   HOH I 117      19.782 -25.123  22.901  0.75 34.24           O  
HETATM  557  O   HOH I 118      13.266 -20.427  23.057  0.64 34.89           O  
HETATM  558  O   HOH I 119      -5.628 -30.359  22.925  0.73 48.31           O  
HETATM  559  O   HOH I 120       8.529 -29.351  22.983  1.00 32.02           O  
HETATM  560  O   HOH I 121      13.517 -29.044  26.642  0.86 34.70           O  
HETATM  561  O   HOH I 122       0.323  -6.119   8.978  0.96 39.54           O  
HETATM  562  O   HOH I 123      -4.037 -15.671   6.351  1.00 35.45           O  
HETATM  563  O   HOH I 124      15.631 -11.826  -0.761  0.93 46.62           O  
HETATM  564  O   HOH I 125       4.800  -4.562  12.199  1.00 39.72           O  
HETATM  565  O   HOH I 126      13.468 -18.103  17.589  0.73 26.09           O  
HETATM  566  O   HOH I 127      -3.023  -2.235  18.293  1.00 41.70           O  
HETATM  567  O   HOH I 128      18.407 -24.479  17.873  0.52  9.70           O  
HETATM  568  O   HOH I 129      -7.836  -2.378  19.154  0.73 60.68           O  
HETATM  569  O   HOH I 130      21.030 -19.090  21.742  1.00 47.98           O  
HETATM  570  O   HOH I 131       1.881 -32.214  22.846  0.83 46.85           O  
HETATM  571  O   HOH I 132      -7.515  -4.664  22.763  0.83 35.53           O  
HETATM  572  O   HOH I 133      -2.229 -10.591  22.682  1.00 50.61           O  
HETATM  573  O   HOH I 134      22.150 -25.947  24.001  0.83 44.94           O  
HETATM  574  O   HOH I 135      11.224 -29.647   8.973  0.70 19.43           O  
HETATM  575  O   HOH I 136       5.258 -34.075   4.412  0.40 18.69           O  
HETATM  576  O   HOH I 137       1.459 -39.256   4.127  0.60 23.87           O  
HETATM  577  O   HOH I 138       4.530 -28.781  -0.047  1.00 43.13           O  
HETATM  578  O   HOH I 139      11.913 -34.478  18.581  0.64 33.68           O  
HETATM  579  O   HOH I 140      -5.065 -32.731  22.028  0.78 44.05           O  
HETATM  580  O   HOH I 141      -2.568 -32.082  23.071  1.00 50.49           O  
HETATM  581  O   HOH I 142       5.202 -19.362  24.595  1.00 47.01           O  
HETATM  582  O   HOH I 143       8.744 -16.337  23.550  0.95 39.33           O  
HETATM  583  O   HOH I 144      16.078 -37.479   4.200  1.00 32.94           O  
HETATM  584  O   HOH I 145      -3.995  -3.539  23.173  0.45 29.34           O  
HETATM  585  O   HOH I 146      -8.826 -33.316  22.007  0.73 42.83           O  
HETATM  586  O   HOH I 147      -1.791 -21.764  25.717  0.74 27.23           O  
MASTER      341    0    0    1    4    0    1    6  585    1    0    7          
END                                                                             
