# Supplementary material for: Long-range correlation in protein dynamics: Confirmation by structural data and normal mode analysis
Source: PLoS Comput Biol. 2020 Feb 13;16(2):e1007670. doi: 10.1371/journal.pcbi.1007670 (PMC7043781; doi:10.1371/journal.pcbi.1007670)
Supplement: S4 File — (TXT) [file pcbi.1007670.s006.txt]

4mzz	31	8.36309	1.97419	0.1716	2.74751	1.68507
5ngn	32	8.73702	1.9879	0.18082	2.89859	1.80431
4bfh	30	8.77272	1.85977	0.20354	3.38843	1.6087
1rju	36	8.89286	2.18095	0.16249	2.59242	1.92224
1z96	38	8.9953	2.17496	0.13017	2.80624	2.36876
3e8y	30	9.0412	1.9931	0.1486	3.39336	2.02478
3e21	40	9.08801	2.2859	0.13476	2.42276	2.24036
1p9g	40	9.10845	2.04231	0.17921	3.2013	1.82401
1ajj	37	9.14865	2.29129	0.11462	2.5537	2.04108
1zmm	31	9.15466	2.14194	0.1149	2.90811	2.08343
6aty	38	9.16704	2.11664	0.13654	3.00685	2.25805
4mpi	44	9.23847	2.12474	0.15382	2.88834	2.01684
3q8j	36	9.25996	2.01429	0.15892	3.06053	1.89447
3qte	32	9.43128	2.22984	0.10567	2.58096	1.93424
4wp4	43	9.44986	2.12957	0.14167	3.04191	2.21606
1wy3	34	9.47122	2.46346	0.07595	2.25744	3.21048
6ay8	40	9.52137	2.15	0.11786	2.67612	2.00342
3odv	38	9.52164	2.03272	0.17561	3.09685	1.89323
6atw	38	9.58423	2.12091	0.14451	2.82456	1.99724
2erl	40	9.58575	2.29103	0.09818	2.76356	2.52198
5o0u	30	9.66041	2.02299	0.13726	2.68958	1.42297
1c53	79	9.70617	3.12171	0.05755	2.17392	4.66424
3pis	39	9.74969	2.33063	0.09556	2.59335	2.39391
2ooa	42	9.75977	2.32056	0.08934	2.58296	2.44795
3e7r	40	9.79726	2.20641	0.1042	3.60218	3.37511
3iuf	32	9.82614	2.39718	0.0894	3.16545	3.01985
4rbx	32	9.82923	2.20766	0.10788	2.75262	2.09175
5vtj	32	9.85106	2.29032	0.10547	2.09195	1.76531
2fdn	55	9.99241	2.4862	0.139	2.48916	2.43584
1q8h	34	10.01609	2.44029	0.04946	1.73715	1.936
5oll	35	10.02232	2.11429	0.1147	2.57754	1.70624
3wup	31	10.03909	2.6043	0.05456	2.96717	4.34836
2nls	36	10.04121	2.06508	0.14568	3.04626	2.00848
6avd	40	10.12257	2.32436	0.05646	2.32897	2.43309
2ho2	43	10.13705	2.64895	0.0547	1.68608	1.77519
2rf0	62	10.14875	2.66684	0.09944	2.2475	3.00305
1ptq	50	10.17485	2.57224	0.09426	2.42295	2.6412
1j8e	44	10.26044	2.58245	0.06759	2.11844	2.50152
5k2l	49	10.27222	2.57823	0.12065	2.0959	2.42999
3nir	46	10.28341	2.44155	0.09666	2.46141	2.62583
5yiu	49	10.29243	2.70578	0.05924	2.01714	2.62504
5zjl	31	10.31603	2.49892	0.06418	2.42156	3.23557
4n7f	37	10.33826	2.48348	0.08719	1.77704	1.92476
1vzm	39	10.34512	2.5749	0.05276	1.98047	2.48176
1vjw	59	10.37039	2.52367	0.11907	2.56391	2.70205
3hil	63	10.4064	2.81618	0.09159	2.18829	3.24431
3ngg	46	10.41877	2.51594	0.08773	2.45865	2.79079
4zc3	57	10.45556	2.74311	0.04941	2.36058	3.97607
5oaz	59	10.4717	2.5716	0.11907	2.29237	2.60707
3cp0	63	10.51687	2.54941	0.10186	2.57352	2.8828
3bdu	53	10.53783	2.58055	0.09617	2.08696	2.70847
6e6q	56	10.55424	2.48117	0.11429	2.58002	2.77729
5n41	60	10.56532	2.70339	0.10104	2.37555	3.20357
5dma	53	10.63325	2.53411	0.10322	2.34914	2.64079
2cs7	55	10.64845	2.73805	0.07895	1.9909	2.83126
1r69	63	10.64848	2.7573	0.09513	2.29942	3.39436
1gvd	52	10.68213	2.62594	0.08779	2.11475	2.76385
1fxd	57	10.68351	2.53885	0.12543	2.34527	2.5056
2cmp	56	10.70457	2.63377	0.06751	2.37923	3.35306
3cjk	68	10.72192	2.76866	0.10567	2.39321	3.26443
4aaz	47	10.74961	2.358	0.09793	2.5693	2.28906
4y2m	65	10.76411	2.6851	0.11947	2.38471	2.90294
3a02	51	10.78808	2.79373	0.06277	2.07711	3.15829
2vnf	55	10.79154	2.64848	0.09303	2.05623	2.33628
1uoy	64	10.80264	2.56647	0.09389	2.47507	3.00675
4hgu	40	10.80674	2.47949	0.04331	2.58482	2.89682
6b29	57	10.83005	2.58897	0.11659	2.2526	2.6453
4l5e	46	10.83894	3.2029	0.03377	1.91035	3.92645
2duy	65	10.83982	2.75625	0.09338	2.20881	2.85515
6mj7	55	10.85953	2.52862	0.10404	2.25957	2.56283
3idw	66	10.86476	2.96597	0.07262	2.04861	3.4565
5d7u	53	10.86835	2.64296	0.07968	1.877	2.27839
5nw3	54	10.88174	2.67296	0.08372	2.20059	3.13406
1zuu	56	10.88767	2.51818	0.12295	2.33717	2.41882
4ou0	65	10.8934	2.86106	0.07132	2.09816	3.03835
1dxg	72	10.913	2.69562	0.11511	2.54169	3.37552
5aon	49	10.92168	2.65561	0.09855	2.1412	2.6693
4cvd	48	10.9398	2.83865	0.04193	2.15276	3.49389
3thk	64	10.95773	2.75347	0.09253	2.09239	2.4972
5ki9	40	10.96337	2.52308	0.04906	1.65825	1.8673
1c75	71	10.97505	2.94044	0.05306	2.157	4.48587
5tab	53	10.97794	2.69956	0.07961	2.05395	2.36021
4hs2	64	10.99087	2.75	0.08452	2.16369	3.08609
5jrt	64	10.99805	2.93105	0.05882	2.03684	3.41136
1mhn	59	11.01354	2.64699	0.08164	2.26923	2.72846
2rh2	57	11.03418	2.62782	0.09303	2.09427	2.45135
2v1q	60	11.04033	2.59379	0.11449	2.26609	2.56394
2b97	70	11.049	2.6087	0.10965	2.51385	2.95019
5d0i	62	11.05246	2.80381	0.07407	2.22993	3.24552
6at0	57	11.07805	2.7619	0.06877	1.83418	2.58142
3c4s	57	11.08428	2.66353	0.08003	2.07032	2.5513
2hba	52	11.10615	2.81146	0.04043	2.04061	3.70515
1tuk	67	11.11087	2.83763	0.10068	2.33324	3.37057
4f14	67	11.11148	2.79421	0.0583	2.2317	2.92964
1cq4	60	11.11977	2.72486	0.07359	2.31528	2.96938
2g6q	59	11.12056	2.74752	0.07986	1.89453	2.33423
5o99	59	11.13378	2.66803	0.07979	2.18814	2.59683
3k2a	55	11.13456	2.97172	0.04529	1.87277	3.25966
6nmw	63	11.14381	2.67691	0.08536	2.22539	2.63228
6o5w	57	11.14738	2.73872	0.08879	1.90841	2.44664
2erw	53	11.16619	2.72206	0.04465	2.30732	3.61485
6o6d	66	11.16619	2.76037	0.06447	2.18441	2.88377
5e5y	62	11.16757	2.79482	0.06612	1.96394	2.82434
6miw	69	11.16996	2.90835	0.0699	1.88458	3.01686
5yp8	51	11.17812	2.62353	0.04634	1.97005	2.26987
4he7	53	11.18914	2.59434	0.08257	2.25937	2.73992
3zvz	55	11.20551	2.95623	0.04436	1.68713	2.45453
1ryq	64	11.21145	2.73909	0.05881	2.33105	4.10811
2bv2	83	11.2357	2.7799	0.09118	2.50147	4.04978
5yvx	66	11.23806	2.8634	0.05879	2.00444	3.41429
4heo	56	11.24522	2.73506	0.07908	2.20035	2.99332
5b6q	76	11.25733	2.90702	0.07929	2.20344	3.92558
6h5t	65	11.26284	2.72644	0.09473	2.12469	2.63555
6hq9	60	11.27009	2.83898	0.07523	1.96245	2.55049
1h98	77	11.2862	2.8339	0.09723	2.26036	3.09731
1aho	64	11.30684	2.63244	0.08329	2.46395	3.49626
2p5k	63	11.30713	2.87814	0.07234	2.08585	3.28263
4rex	48	11.31724	3.05053	0.03612	1.56382	2.88747
6fan	61	11.31735	2.74481	0.08309	2.11873	3.04421
3fmy	65	11.32092	2.8351	0.08031	2.16006	3.36379
3hj2	66	11.32172	2.77762	0.07831	2.06477	3.01481
1kw4	70	11.32893	2.96066	0.05882	2.14472	4.16942
3zhi	73	11.35155	2.87481	0.09012	2.20003	3.57749
5l87	62	11.3693	2.74617	0.10104	2.12654	2.88558
5eq0	58	11.3752	2.77435	0.08558	1.83898	2.50708
6rxn	45	11.384	2.56364	0.08458	2.16285	2.84049
6ipz	63	11.38467	2.75474	0.06332	2.03858	2.55544
4g3o	53	11.38919	2.87808	0.04654	2.25884	3.79977
4pl6	57	11.3955	2.68233	0.08658	1.95002	2.30088
4ydx	67	11.41742	2.77069	0.10797	2.39939	3.25812
1oks	53	11.42677	2.82366	0.06971	2.09781	3.30751
2g0c	68	11.43376	2.8086	0.07389	2.21884	3.41047
2g6f	59	11.44656	2.66335	0.09758	2.06048	2.36986
2y9u	67	11.44898	2.88602	0.0725	2.1165	3.32336
5zne	73	11.46683	2.72565	0.09904	2.35564	3.18661
4pno	64	11.47314	2.87054	0.06559	1.96702	3.1043
2ppx	62	11.47564	2.96351	0.055	2.07313	3.96861
1tgr	52	11.48267	2.80015	0.07624	2.0289	3.24839
3ouv	67	11.49618	2.78607	0.07336	2.60308	4.15482
4rgi	71	11.50134	2.92918	0.08179	2.09035	3.25095
3rdy	67	11.50874	2.79964	0.08337	2.37475	3.25392
3tn2	68	11.5149	2.85426	0.07187	2.09064	3.25221
4bvw	79	11.51566	2.81045	0.09074	2.47402	3.71582
5svy	60	11.51987	2.91469	0.06426	1.86006	2.79492
3hz7	74	11.52308	2.81155	0.08765	2.36777	3.3472
6exz	69	11.53922	3.05754	0.05628	2.1923	3.81372
6e4n	71	11.5405	2.74326	0.09459	2.56044	3.61458
3rdv	78	11.54617	2.90343	0.0786	2.23635	3.40864
1ctf	68	11.56819	2.82924	0.06511	2.3802	4.00574
1ucs	64	11.56869	2.64038	0.09552	2.4157	3.18245
2cgq	74	11.5743	3.01592	0.0824	2.13097	3.53323
2jku	35	11.57516	3.82185	0.02468	1.389	2.59065
4a4j	69	11.57771	2.69864	0.10586	2.5621	3.23631
6nzx	76	11.58377	2.89754	0.06009	2.13682	3.53333
5tda	75	11.60619	2.73117	0.09197	2.34829	3.25539
2hlr	67	11.62179	2.64993	0.08637	2.23013	2.45929
1ku3	61	11.63038	2.95628	0.04817	2.13445	4.34723
5mao	71	11.66463	2.94849	0.06049	2.26209	3.48649
3cu4	79	11.67331	3.09607	0.0539	2.13019	4.15718
6gy4	68	11.67577	3.01493	0.06495	2.14308	3.94878
6csl	71	11.67798	3.01489	0.06031	1.86234	3.12017
5tog	75	11.70416	2.97586	0.08055	2.08554	3.59224
5v2o	60	11.70487	3.13785	0.05253	1.78051	3.85899
4quc	56	11.70619	2.90909	0.05968	1.66724	2.62076
6mrr	68	11.71128	3.3446	0.03999	1.97275	4.10088
2bf9	35	11.71627	2.56639	0.07217	2.55073	3.45678
4kyp	72	11.71758	2.80008	0.04656	2.14038	3.7156
3i4o	68	11.72075	2.741	0.09287	2.23712	2.77145
4ow1	86	11.72169	3.17811	0.04765	2.22759	4.95423
3tjy	78	11.72587	3.05095	0.07525	2.08618	3.704
2o9s	67	11.73794	2.6834	0.09856	2.24826	2.83239
2zzs	81	11.74876	3.42901	0.02972	2.16154	6.2646
3u8v	83	11.74894	2.84073	0.07216	3.03309	4.94678
3dxs	74	11.75108	2.74713	0.09865	2.55684	3.43695
4ikg	78	11.7514	2.92174	0.09435	2.16101	3.26779
5e0y	68	11.75786	2.9324	0.06713	2.33341	4.2903
3v1a	48	11.75839	2.84752	0.06458	3.25991	5.26793
3o70	55	11.76156	2.96027	0.05599	1.77412	2.87114
3ca7	50	11.77381	2.67837	0.05922	2.01507	3.16429
3svi	79	11.7761	3.07822	0.07189	2.03977	3.66262
6ff1	69	11.77903	2.81884	0.0951	2.34469	3.37444
2ve8	67	11.7814	2.85889	0.06008	1.96534	2.76694
2b8i	77	11.78636	2.946	0.09046	2.25388	3.51363
3m1d	78	11.79017	3.02664	0.06223	2.19449	3.69153
4qf3	57	11.79674	3.07268	0.0422	1.53928	2.58956
4q2l	64	11.79717	2.77282	0.08019	2.3175	3.00215
4z0o	55	11.79844	2.8	0.05697	1.78435	2.33115
1g2b	62	11.80107	2.66155	0.09083	2.12654	2.5723
4eew	74	11.80308	2.90485	0.08501	2.19442	3.51484
1dtj	74	11.80757	2.97519	0.06874	2.10837	3.8747
6c4v	81	11.80872	2.96821	0.07464	2.30612	3.72592
3vfz	62	11.80955	3.12216	0.04265	2.07418	4.39766
1g2y	60	11.81181	2.97401	0.05398	1.95237	3.32329
1g33	73	11.82077	3.06355	0.06339	1.85082	3.24759
2xeu	64	11.82085	2.85565	0.06591	2.29873	3.66722
4l58	71	11.84472	2.87203	0.08552	1.9828	2.8271
4esr	65	11.85741	2.79567	0.06308	2.08091	2.88822
1m8a	61	11.86274	2.86393	0.07325	1.92883	2.9479
2rji	84	11.86852	3.1988	0.05148	2.11991	4.39393
4a20	80	11.86897	3.26424	0.05595	2.0769	4.08258
2vc8	72	11.86937	2.92449	0.08306	1.95208	2.93476
6mrs	77	11.86945	2.95933	0.08828	2.25867	3.65587
6ha4	55	11.87194	2.5064	0.09718	2.65662	2.97681
1oai	68	11.8801	3.08297	0.04741	1.97225	3.28132
6gf1	78	11.88021	3.10123	0.06688	2.12468	3.71081
1i2t	61	11.88198	2.83661	0.06266	2.11627	3.22285
2hf1	61	11.88664	3.20109	0.02379	1.86217	3.40749
4pzj	69	11.89243	3.07289	0.04107	1.83442	4.06662
3zr8	65	11.89986	2.99231	0.07481	1.86659	2.94018
1aie	31	11.90692	3.28172	0.03054	2.31918	4.49999
1tg0	66	11.91497	2.87692	0.07354	2.0113	2.74151
2wyq	77	11.92404	2.99248	0.07421	2.16111	3.7725
2bwf	77	11.92523	2.92925	0.08164	2.11957	3.22448
3h4n	68	11.9259	3.80114	0.03069	1.70731	4.96202
1pch	88	11.92605	2.93365	0.08921	2.42441	4.04054
3bqp	80	11.93146	2.95095	0.08623	2.29191	3.67104
3llb	81	11.94044	3.03086	0.06055	2.11886	3.79181
2rkn	77	11.9423	3.0229	0.07729	2.02126	3.51392
3dso	66	11.953	3.22238	0.04132	1.70757	3.33813
2zqe	80	11.95485	2.91614	0.08693	2.23993	3.59905
3sny	87	11.9559	2.88532	0.08825	2.31445	4.01676
1yu5	67	11.95627	3.14925	0.05397	1.8112	3.30405
3dkm	79	11.95822	2.95456	0.05708	2.10113	3.33356
2xnq	77	11.95957	2.92413	0.06784	2.22559	3.39606
5dae	57	11.96503	3.01692	0.03677	2.38885	4.04187
3cwi	69	11.97164	3.19011	0.04109	1.83617	3.42973
5k6d	77	11.97404	2.79187	0.07119	2.33377	3.55843
4hcz	67	11.97715	2.93849	0.074	1.78601	2.5193
5nfm	75	11.98262	3.02955	0.06537	2.13221	3.68624
6bph	66	11.99083	3.0359	0.05866	1.52418	2.39263
5m0w	62	11.99094	2.77631	0.06864	2.0706	3.16877
2ci2	65	11.99514	2.90577	0.0707	2.12293	2.96642
2i5u	77	11.99805	3.04306	0.0744	2.24004	4.27871
1egp	61	12.0044	2.92678	0.03931	2.03237	3.10942
3bp3	81	12.00615	2.94846	0.04913	2.11276	3.57833
3lfg	88	12.00753	2.92503	0.08847	2.33013	3.85102
1xe1	91	12.01031	2.91917	0.0873	2.26855	3.53163
4emn	81	12.01181	2.97593	0.06033	2.32467	4.50548
1f94	63	12.02143	2.69841	0.07385	2.40502	3.52025
1jni	62	12.02439	3.30407	0.03736	1.46024	3.60833
5i41	67	12.02704	3.17096	0.03489	2.11362	4.64593
5eki	72	12.02842	3.03286	0.06764	1.73069	2.73685
2ewt	71	12.0303	3.00402	0.05628	2.2051	4.42436
4hti	88	12.03247	3.0256	0.08726	2.22529	3.73831
2o3f	78	12.0332	3.07459	0.05532	2.17586	4.20253
2ovg	58	12.03655	2.84211	0.0549	1.81418	2.75159
6exx	79	12.03721	2.94158	0.07771	2.2672	3.78651
3wwl	54	12.04187	2.65409	0.06646	2.32956	2.83796
5ol9	81	12.04248	3.03765	0.06767	2.15122	3.75086
1wm3	72	12.0501	2.94327	0.06927	2.15545	3.73999
1u9l	68	12.06178	2.92888	0.06132	2.13773	3.91565
3tzd	69	12.0673	3.00895	0.06476	1.75943	2.8491
4uex	81	12.07182	3.08611	0.06624	2.33973	4.5619
6fc6	86	12.07594	2.96662	0.07516	2.2112	3.70485
1tgx	60	12.08504	2.72542	0.06954	2.18047	3.27049
1t8k	77	12.09676	2.90807	0.08911	2.28768	3.49559
2fht	68	12.10612	3.0777	0.03024	1.80556	3.07929
3u97	77	12.10646	3.03383	0.07534	1.84016	3.1553
4hcs	67	12.10942	3.02759	0.05395	1.99814	3.24637
4eic	93	12.11963	3.26671	0.04531	2.12272	4.89597
1cc8	72	12.11972	2.85016	0.10052	2.25603	3.21927
2j8b	78	12.12217	2.88212	0.07342	2.31762	3.57292
2q79	74	12.12559	3.01555	0.07132	2.03641	3.43534
2zxy	86	12.12735	3.13461	0.06898	2.07542	4.09874
3r15	78	12.12882	3.17582	0.06175	2.09486	4.32065
3b7h	76	12.12957	3.38386	0.02904	1.99016	4.2613
1uj8	73	12.13678	3.00837	0.07571	2.10119	3.25202
1vjk	87	12.14427	3.1545	0.0757	2.20525	4.2964
6fdd	76	12.14665	3.18877	0.06703	2.02175	3.89246
2obp	81	12.14746	3.04352	0.07433	1.98163	3.31247
4cc2	75	12.15806	2.93441	0.06671	1.9758	2.9798
5gua	71	12.16132	2.77545	0.08173	2.36946	3.68966
3i5r	90	12.16364	3.05643	0.06348	2.15545	3.67094
4x3i	79	12.16403	3.2668	0.05783	1.86152	3.60922
6fj7	78	12.16419	3.11156	0.0619	2.02373	3.65862
1whz	70	12.17298	2.99752	0.06519	2.09758	3.34864
4dwf	79	12.17354	3.13794	0.05921	2.01391	3.62442
2fma	59	12.17368	2.80538	0.06508	2.53166	4.11072
3wcq	97	12.1793	3.07302	0.07362	2.25325	3.93025
3sd4	69	12.18214	2.89003	0.07711	2.02662	2.91434
4p3a	70	12.18235	2.95155	0.06327	2.61442	4.22067
6d8j	79	12.18237	3.2285	0.04367	1.9521	4.17608
5mxy	83	12.18354	3.24655	0.0594	1.90903	4.23045
4od6	82	12.18814	2.99518	0.07728	2.18697	3.53673
5w0g	83	12.18988	3.05319	0.06957	2.23857	3.81659
4il7	85	12.1901	3.04678	0.07883	2.17886	3.97025
6n7o	75	12.19091	3.11928	0.06251	1.96718	3.36106
2poi	78	12.19169	2.91775	0.07383	2.24349	3.34365
3ihs	85	12.19731	2.90644	0.06939	2.335	3.78886
3f2e	83	12.20283	2.97914	0.07361	2.27042	3.88259
2pq3	74	12.20686	3.06442	0.07181	1.95273	3.32737
2rhf	76	12.21314	2.93509	0.07486	2.19879	3.71312
3g21	77	12.23262	3.11517	0.05991	2.12767	3.91875
1iqz	81	12.23618	2.85	0.08487	2.36079	3.4909
3h31	72	12.23792	2.88928	0.08549	1.96672	2.76927
2hl7	82	12.24142	3.1081	0.06116	2.08116	3.54415
4wvt	83	12.24189	2.93329	0.09564	2.30344	3.39413
3lae	84	12.24306	3.02209	0.07728	2.05606	3.49021
4eo1	67	12.24899	3.01854	0.05376	2.1385	3.8915
4bhr	81	12.2517	3.01235	0.06615	2.27961	3.65382
5zc4	73	12.2595	3.10274	0.05045	2.1172	4.20938
4hkg	80	12.27003	3.0731	0.05607	2.23018	4.13684
6gpm	92	12.27406	2.94601	0.07981	2.39442	3.78654
1b0x	72	12.27847	3.17332	0.04387	1.86748	3.59268
1g6x	58	12.2806	2.63339	0.07372	2.47519	3.43848
3rco	78	12.28088	3.0989	0.06204	1.89285	3.60373
3nzl	73	12.28145	3.14384	0.05145	2.0359	3.96411
5d6v	90	12.28258	2.97054	0.05583	2.47475	4.52278
6fm8	50	12.28315	3.00163	0.05095	2.18729	4.40686
2o71	91	12.28355	3.23932	0.05999	2.0851	4.23659
5woq	80	12.28531	3.11266	0.0557	2.14904	4.05895
1hyp	75	12.28709	2.97982	0.08118	1.91978	3.09899
4b8n	79	12.28772	3.23401	0.04299	1.99387	3.99243
3ov5	84	12.29079	3.15519	0.06738	1.98692	3.56952
4ynx	82	12.29241	3.06474	0.06781	1.92323	3.36121
3nx6	75	12.29469	3.02739	0.05279	1.94324	3.27337
2zgg	88	12.29942	2.92868	0.0696	2.54601	4.31648
1bdo	80	12.30271	2.96013	0.06879	2.11547	3.66383
6dcm	84	12.30637	2.9716	0.06543	2.1045	3.5433
1ok0	74	12.30778	2.76601	0.08929	2.56774	3.69284
6b4a	92	12.30836	3.20354	0.06035	2.14967	4.00249
1na3	86	12.31545	3.06949	0.05278	2.43219	5.33845
1xer	102	12.31665	3.12444	0.07662	2.23976	4.0144
4iej	75	12.3218	3.2973	0.04996	1.93825	4.03152
1u84	81	12.3232	3.06512	0.06473	2.23211	4.23622
2pf5	88	12.32447	2.95246	0.06729	2.26796	3.92152
2rk5	86	12.32488	3.07415	0.07506	2.12492	3.69936
4jm1	84	12.33048	2.99627	0.08161	2.241	3.72436
6fxa	70	12.33467	2.84679	0.07359	2.26736	3.16984
1y0n	71	12.33772	3.09376	0.05534	1.87092	3.43711
2czs	70	12.33816	3.58012	0.0317	1.49577	3.59898
3gv3	62	12.34027	3.24855	0.0362	1.66361	3.19686
3rnj	67	12.34779	2.89145	0.03812	1.86881	2.73873
3sd6	86	12.35164	3.2197	0.06587	1.84167	3.45718
1vcc	77	12.35799	3.07245	0.07552	2.07751	3.77745
3gl6	59	12.3586	3.49094	0.01602	1.77653	6.05513
1rwj	81	12.35932	3.54877	0.03614	1.67101	4.79209
5z6e	90	12.36103	2.93983	0.06607	2.28061	4.19424
1vbw	68	12.36145	2.84372	0.08218	2.39527	3.3292
3bs7	75	12.36186	3.02559	0.07057	2.0742	3.9007
4j44	87	12.36406	3.03261	0.07116	2.26586	3.58061
2d3d	83	12.36813	3.11519	0.06583	2.21931	4.27298
3leq	102	12.37257	3.27393	0.04941	2.10038	4.25115
4f25	81	12.37429	3.0321	0.04612	1.97631	3.4099
3a4r	79	12.37812	3.04057	0.06531	2.13152	3.57707
3pt3	88	12.37812	3.33098	0.06168	2.03564	4.30715
1vku	85	12.38426	3.26162	0.04875	1.91634	3.91446
3p1x	70	12.38629	2.95155	0.0597	2.16741	3.58592
5w0h	80	12.38699	3.04177	0.06917	2.07158	3.70888
4e5r	56	12.38775	3.12143	0.04466	1.45905	2.80216
3le4	55	12.39055	3.0835	0.04427	1.558	2.95851
1mj4	79	12.39609	3.21097	0.04898	1.89082	3.72144
3cnr	91	12.40161	3.09377	0.05818	2.10577	4.12198
3t49	70	12.406	2.99834	0.05971	2.38788	4.32113
2och	66	12.40737	3.11748	0.04878	2.11379	3.94264
3d2q	66	12.41254	3.07879	0.05515	1.80572	3.26564
4n6t	79	12.41291	3.06848	0.05363	2.14659	3.78722
1l9l	74	12.41675	2.91262	0.0763	2.29154	3.78032
2j5y	61	12.41962	3.06831	0.04887	2.13586	3.80851
5dom	90	12.4206	3.00549	0.06904	2.22577	3.85081
5d8v	83	12.43253	2.99471	0.0652	2.27218	3.95611
1zzk	80	12.43326	3.07089	0.07198	1.94399	3.88219
1nh9	80	12.43847	3.01646	0.06167	2.01783	3.30444
2zgd	96	12.45418	3.01469	0.06714	2.40437	4.18796
2v2k	103	12.45766	3.19284	0.07785	2.12565	3.70383
2cjj	63	12.46247	3.59242	0.02137	1.57741	4.59659
3l9a	81	12.46292	3.0713	0.06004	2.06439	3.59376
3a9f	78	12.46482	3.17649	0.07138	1.92092	3.45732
6iw3	81	12.46736	3.07685	0.06229	1.80052	3.12864
2ckx	83	12.47064	3.19218	0.05789	2.26426	4.23158
5my7	93	12.47173	3.15638	0.08181	2.00609	3.56431
1x3x	82	12.47424	3.23969	0.03899	2.12777	4.78749
2zpl	92	12.47494	3.03846	0.07617	2.1447	3.77235
5z1v	58	12.47511	2.93466	0.04094	1.86312	2.8774
2bkf	86	12.48668	3.13543	0.06721	2.05961	3.80377
6qjk	97	12.49087	3.09794	0.07242	2.12795	4.01845
3vej	81	12.49177	3.26389	0.06867	1.90927	4.29939
1cy5	92	12.49786	3.10559	0.07049	2.23192	4.46332
5nod	75	12.49805	3.04829	0.06172	2.25298	4.18568
2v75	89	12.50039	3.19944	0.05923	2.20255	4.31018
5d78	80	12.50136	3.04241	0.07015	2.08397	3.47443
1cxy	81	12.50364	3.24198	0.04227	1.98354	4.08325
5syb	90	12.50969	3.09738	0.04021	2.00941	4.48638
5xdh	85	12.51312	3.2958	0.04754	1.82203	4.35194
3qx1	81	12.51814	3.09259	0.06817	2.11556	4.03292
6jcc	97	12.51916	3.28222	0.06938	1.97257	4.01137
3kzd	85	12.53582	3.16667	0.06052	1.95028	3.65798
2a6c	76	12.54541	3.36421	0.02556	1.83419	3.71368
3fdr	89	12.553	3.19969	0.06685	1.93329	3.47968
5tbx	83	12.55743	3.02028	0.0579	2.08895	3.65994
3a07	116	12.56347	3.16537	0.08317	2.31688	4.46448
3dnj	84	12.56469	3.0393	0.06465	2.19576	4.3388
3v3l	83	12.5656	3.21981	0.04873	1.88786	3.91886
2a6s	83	12.56912	3.06582	0.06797	2.02038	3.60778
3qf2	90	12.57136	3.18252	0.06215	2.14337	4.08919
2iwo	92	12.57263	3.24009	0.03007	1.98954	4.17626
1xak	68	12.57282	3.02985	0.07276	2.06855	3.91553
2cbp	96	12.58151	3.13246	0.07002	2.10064	4.16006
6gzj	98	12.58249	3.23838	0.06604	2.16455	4.13517
3b4q	87	12.58654	3.15664	0.05165	2.04352	3.74318
5vny	65	12.59166	3.30385	0.02906	1.97006	4.3353
1wlz	85	12.59672	3.20896	0.05482	2.00521	4.17971
3uw5	91	12.60383	3.09841	0.05531	2.23457	4.3943
4fh0	95	12.60397	3.24457	0.06564	2.12292	4.336
3t7l	74	12.60504	2.99741	0.05726	2.26986	4.17442
3t4r	72	12.60702	3.35133	0.03336	1.76487	3.88449
7fd1	106	12.61495	3.10818	0.07178	2.27397	4.12746
2e3h	81	12.61573	3.02253	0.06099	2.15778	3.70251
2r2z	84	12.61647	3.15032	0.04665	2.04592	3.90675
4pyu	95	12.62195	3.20806	0.05649	2.1191	4.40448
5emx	53	12.62239	3.27286	0.03824	2.59347	5.50489
1xmk	79	12.62265	3.15839	0.04773	1.82919	3.61209
4xuw	92	12.62297	3.08433	0.07672	2.33138	4.2243
4xdx	70	12.62878	3.20828	0.04497	1.69255	3.28459
5lhx	87	12.63576	3.2903	0.06319	1.89061	3.65186
3tsv	93	12.63686	3.11033	0.07318	2.13314	3.92751
5e9p	86	12.63697	3.06347	0.07762	2.16627	3.90105
3plu	92	12.64148	3.18562	0.05381	2.12377	4.33743
3tbo	54	12.64156	2.73166	0.05332	2.52986	3.85836
5wxh	69	12.64399	3.13299	0.04815	1.69529	3.00287
1kp6	79	12.65211	2.84193	0.0702	2.382	3.89608
1gxu	88	12.67282	3.08203	0.06835	2.17712	3.95733
1ulr	87	12.67675	2.91312	0.08357	2.39193	3.79399
1oqj	90	12.68033	3.09938	0.06404	2.02967	3.81155
2ds2	93	12.68202	3.13114	0.0708	2.25822	4.13264
4f98	62	12.68383	3.18456	0.04486	1.57678	3.32735
3hms	91	12.68794	3.03321	0.07794	2.08733	3.43574
1usm	77	12.68897	3.08817	0.06053	2.05722	4.18339
2qcp	80	12.69285	3.10222	0.04327	1.94905	3.27338
5oak	100	12.69489	3.25798	0.07299	2.03434	3.80333
3b0f	86	12.69741	3.19754	0.05348	2.21951	4.56262
3ld7	87	12.70467	3.05881	0.06763	2.25216	3.98931
2bjd	90	12.70481	2.95256	0.07738	2.42219	4.07767
3fbl	82	12.70733	3.28756	0.04832	2.19771	4.63518
4hro	87	12.70736	3.14675	0.05123	2.11428	4.20707
3luu	89	12.71231	3.31461	0.0379	1.88378	4.0606
1i0v	104	12.71445	3.24869	0.0672	2.01763	4.00894
3t47	71	12.72237	3.03461	0.06519	2.17228	3.77393
1hz6	67	12.72338	2.98734	0.05291	2.25636	4.04148
1ljo	75	12.72347	3.07568	0.0371	1.90683	3.38576
5uzn	80	12.72473	2.96709	0.0668	2.17682	3.56816
3l32	89	12.72474	3.46604	0.05078	1.90389	4.1803
4he6	89	12.72956	3.04954	0.05645	2.0993	3.464
4icv	84	12.73265	3.16122	0.0564	1.98863	4.00282
4fxv	84	12.73572	3.1354	0.05654	1.9255	3.5055
2xz2	66	12.73921	3.65734	0.01899	1.64596	4.3535
4o7q	94	12.74324	3.2313	0.05759	2.2182	4.34375
2z1c	71	12.74338	3.08209	0.03752	2.13405	4.33765
2b9d	52	12.74596	3.08446	0.0462	2.09339	4.57671
4b6m	80	12.74973	3.01835	0.04428	2.18029	3.62673
2yvi	89	12.75628	3.43386	0.05534	1.99966	4.35335
4jtm	81	12.75652	3.35154	0.04384	1.93211	4.56058
1i27	73	12.75903	3.08105	0.05169	1.85156	3.67464
5x2e	80	12.76233	3.36203	0.03688	1.89574	4.42897
5y3c	83	12.76447	3.18778	0.06687	1.669	2.84309
1vfy	67	12.76622	3.07146	0.0488	1.97965	4.00036
3md1	83	12.76674	3.06847	0.03683	1.9484	3.54587
4wjq	90	12.76844	3.28564	0.03801	1.89801	3.82668
3ig9	75	12.77098	3.10883	0.0527	2.08477	4.33368
1by2	112	12.77167	3.03588	0.07625	2.33624	4.29793
3v7q	97	12.77481	3.12543	0.06091	2.31144	4.47714
5zys	100	12.77817	3.09919	0.07782	2.02367	3.80885
1hxr	107	12.78314	3.19168	0.06752	2.14733	4.10247
2yv4	102	12.78456	3.07863	0.07985	2.41608	4.37925
5f4c	90	12.78588	3.27566	0.06083	1.99544	4.38592
1ugi	83	12.78817	3.21011	0.03763	2.12193	4.99053
1u9p	96	12.78958	3.41425	0.04776	1.81685	4.3353
4zka	83	12.79565	3.05525	0.06743	2.1053	3.68552
4pww	85	12.79613	3.14426	0.04583	2.03089	3.91
4j8c	88	12.80033	3.53683	0.03314	1.90125	4.49444
6a7k	62	12.80345	3.09677	0.03119	1.56203	2.66612
4i16	90	12.80741	3.18102	0.06636	2.03523	3.87767
3g1j	90	12.80845	3.15506	0.06727	2.06358	4.0417
1w41	99	12.81054	3.12533	0.0597	2.31032	4.90555
1avs	81	12.81213	3.34599	0.04323	1.761	4.18493
5dth	106	12.81481	3.492	0.03336	1.85746	4.74552
4jok	96	12.82525	3.06053	0.07888	2.15486	3.77353
5umv	90	12.82654	3.21348	0.05327	2.09076	4.07038
5x57	81	12.82944	3.22315	0.05586	1.78449	3.34567
3o2e	86	12.83201	3.31601	0.04837	2.06999	4.30143
2oxo	93	12.8349	3.34829	0.0513	1.9959	4.40356
3ft7	91	12.83649	3.3011	0.05246	1.89874	4.21739
5o75	71	12.83921	3.25111	0.04172	2.04772	4.37167
3vi6	97	12.84043	3.24785	0.03398	2.12935	4.67665
4fxi	93	12.84137	3.21248	0.06166	1.98514	3.75194
3sqf	95	12.84199	3.30705	0.04874	2.03909	4.31507
3ulj	87	12.84254	2.9591	0.08038	2.18863	3.35933
2cwy	94	12.84604	3.23953	0.06427	2.14676	4.29018
1xlq	106	12.84692	3.13872	0.08009	2.26006	4.06703
5umr	100	12.85031	3.33616	0.06435	1.99652	4.20686
3qwg	93	12.85109	3.40813	0.04904	1.86058	4.38776
1ql3	99	12.85308	3.33952	0.05262	2.08209	5.06375
3vk0	89	12.85705	3.16216	0.05204	1.9698	3.80696
1w2l	97	12.85938	3.43857	0.05091	1.98917	4.88751
2y0t	101	12.85995	3.24158	0.06579	2.21064	4.33728
6cbu	96	12.86016	3.04803	0.07203	2.31611	4.1839
5leo	98	12.86056	3.15127	0.07324	2.04971	3.83899
5dhd	98	12.86266	3.18977	0.06614	2.14369	4.30188
1fd3	81	12.87253	2.99506	0.04148	2.20316	5.57373
2ewh	92	12.88094	3.03225	0.04964	2.40011	4.59977
5k3q	86	12.88388	3.69056	0.00459	1.69899	13.75544
3ce7	90	12.88787	3.29388	0.05578	2.17001	4.6255
3pd7	94	12.89576	3.10913	0.06893	2.19028	3.93157
5tzm	90	12.89769	3.11236	0.0656	2.19995	4.22081
2y5p	72	12.8987	3.14476	0.05065	2.00637	4.14599
4ruv	106	12.89906	3.36676	0.05621	2.1344	4.58068
2eaq	89	12.90163	3.14428	0.0744	2.01782	3.98104
3hfe	79	12.90464	3.27426	0.05351	1.96526	3.89621
4eih	101	12.90718	3.35822	0.04087	2.1208	5.06314
1x9u	105	12.90971	3.27216	0.06036	2.05839	4.56622
3dac	97	12.90985	3.38638	0.05357	2.11285	4.97326
5it3	85	12.9107	3.3014	0.03643	1.9858	4.82706
4up0	90	12.91204	3.08614	0.05409	2.3471	4.66384
6ccd	98	12.91312	3.09952	0.06548	2.23423	4.36389
2odk	101	12.92111	3.20832	0.05897	2.13935	4.27116
4irg	98	12.92165	3.41973	0.05549	1.82702	4.35623
1odv	100	12.9229	3.23434	0.06532	2.14116	4.40937
2v76	99	12.92373	3.16945	0.07178	2.02571	4.01257
5w7w	105	12.92536	3.16136	0.06967	2.05326	4.07523
3kp8	94	12.92704	3.24205	0.0479	2.24408	4.9373
4pui	85	12.92865	3.20924	0.06009	2.04926	4.06236
2x04	94	12.92934	3.29055	0.04362	1.99509	4.02079
3goe	80	12.93072	3.21614	0.02795	1.95233	3.59334
5z02	88	12.93602	3.37304	0.04703	1.98753	4.55998
5hj1	97	12.93673	3.30906	0.06369	1.87502	4.01092
4yud	87	12.93695	3.07057	0.05047	2.21126	4.04053
4qcj	101	12.94076	3.08059	0.06939	2.24971	4.41121
5iwh	97	12.94328	3.31959	0.04869	1.96063	4.14539
1yd0	89	12.94373	3.12589	0.06966	2.10771	4.21266
2dyj	91	12.94466	3.10867	0.07263	2.23619	4.01348
3x34	87	12.95227	3.24673	0.04876	1.98147	4.00883
2gpe	93	12.9565	3.45068	0.04915	1.75532	4.1079
6h8f	91	12.95773	3.16239	0.06104	2.19391	3.70167
4xxl	92	12.96322	3.46106	0.05014	1.79601	4.37137
2ayd	76	12.96613	3.29439	0.05376	1.85251	3.71193
2c3v	92	12.97155	3.1947	0.05892	2.0683	4.31096
2zrr	83	12.97221	3.17308	0.07211	2.08645	3.75571
3fym	82	12.97284	3.0816	0.05649	2.09816	3.60886
2v33	91	12.97449	3.05568	0.05866	2.50161	5.1773
3w63	79	12.97595	3.03181	0.06763	2.39977	4.09912
2ywk	84	12.97716	3.07774	0.05696	1.88646	3.25318
5b8d	99	12.97721	3.31025	0.05843	2.0504	4.40293
1r6j	82	12.98317	3.04276	0.07213	2.05574	3.55167
3e0z	107	12.98488	3.1617	0.08194	2.30127	4.06109
1luz	85	12.98537	3.17983	0.05264	2.07549	3.75768
1iib	103	12.98667	3.19779	0.07073	2.21521	4.16829
5aeo	110	12.98896	3.2809	0.0175	2.15131	4.54709
3vfi	104	12.98923	3.31217	0.06276	2.15059	4.38305
2fq3	85	12.99206	3.29636	0.04393	2.05979	4.68994
2xsf	81	12.99371	3.20895	0.06412	1.68882	3.14795
3dml	95	12.99811	3.32363	0.06267	2.06446	3.92316
2wfb	120	12.9983	3.19706	0.07568	2.37566	4.61701
4rwu	81	12.99848	3.29383	0.03555	1.99177	4.78569
2oo2	76	12.99955	3.1193	0.05122	2.35099	4.97802
6h8m	107	13.00193	3.12855	0.0696	2.18883	4.25725
5y4u	99	13.00552	3.34714	0.05205	2.07748	4.44201
4i68	90	13.00945	3.21074	0.03539	1.77551	3.23199
3ucg	88	13.00948	3.09822	0.06132	2.01315	3.71667
3nfk	105	13.0107	3.15385	0.07676	2.12445	4.07893
3mx7	90	13.01071	3.27466	0.05817	2.05337	4.13624
2zpm	80	13.01197	3.11266	0.05247	1.9172	3.57662
6fmb	97	13.01416	3.23991	0.04811	1.85403	4.09834
5hsp	80	13.01587	3.03892	0.06587	2.37842	4.07056
2ce0	99	13.01798	3.56009	0.03136	2.06629	6.01612
2w1r	117	13.01902	3.1901	0.07213	2.2887	4.78695
2pst	61	13.01916	3.03279	0.04833	2.48074	4.55152
4fd9	92	13.01974	3.08911	0.06634	1.99275	3.83931
3g98	111	13.02131	3.1448	0.08135	2.47353	4.83768
1y81	116	13.02236	3.31064	0.05523	2.17676	4.72075
2bz7	102	13.02266	3.1887	0.05828	2.15372	4.29069
5hbp	102	13.024	3.22947	0.07094	2.12307	4.1679
6c4q	85	13.0243	3.50336	0.02627	1.75723	4.23427
3iez	94	13.02647	3.34134	0.05754	2.01855	4.58241
6d7y	92	13.0268	3.28643	0.04638	1.84208	4.15706
3zzp	74	13.02722	3.12033	0.06036	2.13686	3.99489
6dce	92	13.02873	3.22981	0.04899	2.01657	4.06914
3e0e	91	13.04362	3.07863	0.05903	2.07688	3.85339
3pc7	81	13.04494	3.20648	0.03855	1.85052	3.52991
4roj	111	13.04521	3.44505	0.05372	2.00058	4.52202
2nqw	87	13.05062	3.21251	0.04709	2.06831	4.03923
4dny	109	13.05395	3.29986	0.04897	2.12662	4.34605
2w50	97	13.05471	3.33204	0.04693	1.9944	4.34359
6q9y	85	13.05711	3.3465	0.05127	2.06262	4.67094
4gof	104	13.05755	3.25541	0.06289	2.14345	4.22456
3hrl	94	13.05885	3.36216	0.03962	1.8614	3.99325
3i18	95	13.06069	3.16036	0.03844	1.92904	3.60241
2f60	60	13.06122	3.1548	0.03672	1.86605	3.70766
1ufi	94	13.06158	3.27934	0.06941	2.10218	4.35247
2qsb	85	13.06269	3.16751	0.06777	2.20012	4.06634
3c0f	80	13.06284	3.2231	0.05857	1.89597	3.53833
2x1b	87	13.06878	3.05747	0.06074	2.14709	3.82342
4dm5	87	13.06916	3.30446	0.0523	2.03271	4.14235
4q2q	90	13.06948	3.18627	0.04078	1.9747	3.61282
2yzt	67	13.07064	3.93668	0.01131	1.69631	4.6863
5tk2	87	13.07311	3.10051	0.06618	2.29335	4.51228
1xmt	95	13.07313	3.1832	0.05353	2.19003	4.43008
1bx7	51	13.0742	3.07216	0.04116	2.19841	4.87534
5dtc	87	13.07809	3.21893	0.05665	2.10517	4.16956
3ic4	92	13.08243	3.26135	0.03665	1.95866	3.88005
6o5k	89	13.08621	3.37615	0.03294	2.08326	6.28939
3gnj	111	13.08679	3.4131	0.05245	2.0635	4.40031
2qtd	104	13.08863	3.30471	0.06171	2.06314	4.27278
5od1	94	13.09102	3.74811	0.02397	1.8528	6.13334
3lmo	94	13.09157	3.32807	0.04465	1.81816	4.26046
2q3g	89	13.09387	3.11313	0.05023	1.98075	3.76336
4hhx	104	13.09493	3.53025	0.04667	1.7993	4.59605
5kle	95	13.09532	3.02374	0.06604	2.19357	3.87974
2izx	98	13.09727	3.32842	0.05292	1.95272	4.29149
2vt1	102	13.10005	3.25956	0.04174	2.04442	4.22668
5kza	94	13.10098	3.34912	0.04092	1.81086	4.26058
1fao	100	13.10104	3.37939	0.05695	1.87205	4.12961
4g1a	77	13.10346	3.29768	0.05051	2.09902	4.36825
3w5x	80	13.10667	3.06329	0.06231	2.42993	4.18516
1o5u	88	13.10962	3.15125	0.05341	1.97433	4.00801
3asl	77	13.10968	3.2095	0.04254	1.72224	3.43212
4lwu	85	13.11133	3.35854	0.04578	2.00925	4.66223
1s29	92	13.11232	3.28524	0.04512	2.07598	4.28778
4gmq	92	13.11421	3.20879	0.06487	1.97949	4.0238
2xki	110	13.11478	3.68357	0.03637	1.89456	5.79212
1mn8	95	13.11488	3.25308	0.04948	2.05189	4.06434
4yy2	99	13.11556	3.36157	0.05202	1.9134	4.58004
4x3x	82	13.1177	3.31557	0.04582	1.94302	3.97757
5io9	98	13.11874	3.32359	0.03913	2.0549	4.31055
1oi0	108	13.11964	3.30755	0.06403	2.0368	4.46176
2efv	82	13.11989	3.25113	0.0535	2.0639	4.09825
5i0c	89	13.12202	3.1739	0.05337	2.10782	4.12635
3eun	81	13.12579	3.01852	0.06401	2.19069	3.76729
3dqy	106	13.1258	3.16712	0.05609	2.37902	4.93658
3o85	120	13.12708	3.25168	0.08005	2.23352	4.38417
3bzt	101	13.12719	3.20337	0.03786	2.00529	3.90566
3ndq	97	13.12811	3.1439	0.06893	2.23108	4.00008
4a56	93	13.12847	3.30645	0.0518	2.05717	4.24978
1nqj	96	13.12885	3.17083	0.0661	2.23178	4.31289
2cpg	88	13.12938	3.17006	0.0738	1.91278	3.64908
6n3d	96	13.13283	3.2364	0.05629	2.12448	4.36017
2bt6	104	13.13315	3.24235	0.06795	2.12461	4.19822
6mr1	88	13.13378	3.2244	0.05915	2.0853	4.32164
2x4j	109	13.13487	3.45787	0.04174	2.17555	5.33186
1aba	87	13.13785	3.19059	0.05056	1.91458	3.87202
6dkq	111	13.14116	3.31777	0.06601	2.14242	4.68688
4wyh	99	13.14362	3.31478	0.05358	2.06589	4.53622
3oiz	92	13.14453	3.22599	0.06224	2.15721	4.53106
6ez7	82	13.14518	3.17675	0.02496	1.7302	3.31964
6n7m	63	13.14664	3.6426	0.03112	1.42777	3.39951
6h8o	95	13.14852	3.3028	0.06581	2.01786	3.90941
2oyz	94	13.14915	3.3235	0.05049	1.83107	4.07803
4el6	97	13.15135	3.19759	0.04586	2.09686	4.77728
5g4d	79	13.15217	3.46154	0.01915	1.80264	4.11518
6hbb	88	13.15229	3.21369	0.0529	1.99567	4.1398
4qbn	93	13.15449	3.42403	0.03957	1.7841	4.01785
5x5j	118	13.15491	3.44213	0.04824	2.06623	4.53229
3aqe	76	13.15514	3.40246	0.04919	2.0102	4.39935
4zai	80	13.16314	3.69051	0.02043	1.63137	4.48433
4bpf	86	13.16481	3.20055	0.05863	2.07838	3.87835
1l8r	101	13.16513	3.37287	0.04425	1.99271	4.66714
4mt2	61	13.16632	3.61366	0.01675	1.83477	8.72818
5itj	96	13.17038	3.07061	0.08744	2.14498	3.78276
1v98	92	13.1717	3.38318	0.04638	2.11458	4.56901
3hty	94	13.17211	3.32761	0.05519	1.70368	3.76084
1bhd	108	13.1724	3.34164	0.06202	2.04634	4.44136
3d33	94	13.17335	3.31343	0.06828	2.0098	4.04151
5zcy	83	13.17591	3.22568	0.05172	1.87382	3.67889
2i5f	99	13.17759	3.27726	0.05971	1.94598	4.19551
3omy	51	13.18549	3.71294	0.02201	1.23516	2.93546
4gwr	112	13.18809	3.42246	0.05362	2.15962	4.95007
4wtx	97	13.1913	3.37328	0.04674	2.27991	5.57205
4b2h	62	13.19176	2.90058	0.05587	2.64981	4.63331
3jtz	77	13.19189	3.32468	0.03931	1.9244	3.87861
3pa6	99	13.19475	3.25624	0.0448	2.00849	3.9934
3ddt	95	13.19545	3.55655	0.02126	1.82338	6.06221
5l33	106	13.19559	3.31357	0.06781	2.01258	4.15149
6bxg	98	13.19673	3.14307	0.0682	2.06127	3.95256
2c3g	98	13.19978	3.34441	0.04708	1.85534	3.83149
4a5x	87	13.20138	3.25047	0.05445	2.19084	4.57005
5t7a	93	13.20269	3.30458	0.05614	2.14406	4.4697
1dw0	112	13.20491	3.41248	0.05366	1.99055	5.30601
6dga	95	13.20598	3.37514	0.02337	1.89644	4.31141
2v89	87	13.20708	3.32772	0.04228	1.746	3.31899
1tig	88	13.20721	3.11181	0.06642	2.26238	4.08005
4h4n	62	13.20748	3.19672	0.05207	2.04887	4.37527
5lbd	115	13.20869	3.32921	0.05654	2.10193	4.33884
4q63	93	13.20912	3.25526	0.04533	1.99937	3.79404
3tys	75	13.21178	3.51387	0.02393	1.66028	3.70295
5i2l	105	13.2193	3.35861	0.05777	2.03046	4.43374
4mmg	91	13.22062	3.32063	0.06078	1.81407	3.68253
5lzn	111	13.22136	3.36396	0.05596	2.00117	4.01957
3fg8	106	13.22149	3.42983	0.04994	1.91754	4.44886
4dpb	99	13.22237	3.12719	0.06668	2.25978	4.45323
4ltt	91	13.22342	3.36264	0.06083	1.84039	3.86881
5ntb	110	13.22586	3.23803	0.07163	2.2813	4.44678
6e55	80	13.22634	3.22595	0.03949	1.79154	3.53515
5kx4	95	13.22751	3.47772	0.04961	1.92731	4.87607
4cv7	111	13.22782	3.24324	0.06772	2.17038	4.42427
2brf	100	13.23333	3.05051	0.07465	2.28656	4.19439
2gpi	91	13.23351	3.26447	0.03991	1.99456	3.94917
2pk8	94	13.23447	3.27591	0.04927	2.08388	4.7844
2hpj	99	13.23599	3.21686	0.06674	2.14147	4.19286
4jmu	105	13.23642	3.32234	0.05084	1.95053	4.32809
2hts	88	13.23884	3.54598	0.02277	1.52649	3.41926
2r4q	102	13.23934	3.04096	0.0804	2.29808	4.0077
3foj	100	13.24221	3.23697	0.05879	2.02871	3.99477
2x5p	104	13.245	3.28417	0.05768	2.18995	4.88439
2e1f	94	13.24506	3.44933	0.03269	1.9163	4.06266
3ffy	112	13.24527	3.39479	0.0532	2.05542	4.56988
3ax2	85	13.24619	3.48599	0.03966	1.97949	5.08806
2oqk	94	13.24647	3.33837	0.02875	1.90237	4.13439
6dg6	100	13.25194	3.35192	0.05106	2.31628	5.2081
5muz	93	13.25977	3.25573	0.05924	1.96519	3.83389
1kcq	103	13.26085	3.18675	0.0607	2.22123	4.44932
4co8	98	13.26145	3.54555	0.0496	1.78244	4.45393
5omt	109	13.2627	3.56524	0.05431	1.99679	4.8442
1ruw	69	13.26284	3.23146	0.01684	1.73461	3.91396
1z0n	87	13.26473	3.16199	0.05789	1.98838	4.17912
3ui4	101	13.26691	3.14356	0.05412	2.25112	4.57337
2ov0	105	13.26774	3.18626	0.07515	2.23339	4.50785
4mge	108	13.27722	3.31135	0.04964	2.00617	4.12917
3fov	102	13.2802	3.36595	0.05295	1.99097	4.21793
2fi9	118	13.28089	3.22976	0.06448	2.32352	4.61807
1en2	85	13.28142	2.95126	0.04318	2.29131	5.90088
4efo	89	13.28386	3.27451	0.04526	1.90878	4.06548
5mr1	101	13.28897	3.42515	0.05194	1.83552	4.11371
6iip	88	13.28917	3.09378	0.05352	2.02683	3.48369
2i6v	87	13.28985	3.25261	0.05774	1.84318	3.91895
3bzy	100	13.29426	3.21576	0.03893	2.02785	3.8233
6d0t	111	13.29493	3.36314	0.06675	2.07936	4.20195
3u7z	97	13.29819	3.26675	0.06031	2.04119	4.2634
4hlb	95	13.29908	3.37066	0.05041	1.85583	3.89846
1bm8	99	13.30164	3.22202	0.06425	2.12148	4.11985
3utk	95	13.3019	3.35297	0.05177	1.99293	4.39166
3nbm	104	13.30207	3.19249	0.06421	2.25252	4.32294
3khq	93	13.30437	3.20477	0.06155	1.95934	3.74417
3ft1	100	13.3059	3.26182	0.06062	2.05713	4.25262
2pos	94	13.30864	3.25601	0.06166	2.05185	4.37934
1ifr	113	13.31073	3.30088	0.05358	2.12398	4.92892
4q3h	90	13.31724	3.24669	0.02517	1.83291	3.6005
2p6v	89	13.32075	3.49234	0.03798	1.71924	4.12702
4hei	92	13.32715	3.29646	0.05782	2.16867	4.49515
5amh	106	13.33087	3.37808	0.05532	1.94421	4.29563
4zmk	71	13.3315	3.18873	0.05096	2.1454	4.34372
3ush	118	13.3352	3.33565	0.04145	2.24202	5.3654
4xhm	110	13.33676	3.40767	0.05796	2.04845	4.47998
1jd5	113	13.33792	3.49384	0.03566	2.01909	4.9642
4xqm	94	13.33829	3.16381	0.0688	2.1708	4.05793
2pvb	107	13.3384	3.31635	0.06231	2.12609	4.76511
2ip6	87	13.33869	3.15317	0.06999	2.21359	4.00895
1nnx	93	13.3387	3.22347	0.03735	1.85841	3.20567
2cwr	97	13.34007	3.2427	0.05981	2.17109	4.56279
1o13	107	13.34096	3.23717	0.06088	2.21391	4.33023
2qr3	121	13.34126	3.40882	0.05337	2.12027	4.61665
3gxw	93	13.34483	3.28074	0.05918	2.02726	4.25227
1gmx	107	13.35067	3.31811	0.05483	2.16672	4.8913
5hok	83	13.35175	3.15134	0.05755	2.34225	4.32177
3mvn	123	13.35339	3.38411	0.05934	2.21294	4.7096
2hqh	94	13.35442	3.159	0.04866	2.10777	4.55246
4i9o	78	13.35826	3.43157	0.04587	1.9436	4.28785
5mix	77	13.35971	3.22556	0.04257	1.93112	4.4444
3eul	123	13.35987	3.30161	0.06253	2.27947	4.67553
3nrw	104	13.36025	3.45463	0.04439	1.95223	4.67202
2fd4	105	13.3609	3.47619	0.03899	1.78124	3.75429
2igp	114	13.36104	3.83279	0.02944	1.89825	5.17052
5izw	101	13.36198	3.34198	0.03872	2.24378	5.6087
3adg	72	13.37072	2.98357	0.05624	2.27897	3.98685
4oe9	119	13.37156	3.48227	0.04378	2.03443	5.2865
5hdk	99	13.3731	3.38219	0.06087	1.89616	4.15018
2yxm	92	13.37636	3.26875	0.05042	2.04134	4.43574
5w3r	114	13.37835	3.52973	0.04749	1.87335	4.81608
4o9l	96	13.37938	3.34715	0.04832	2.02822	4.61735
3tu6	127	13.38111	3.36083	0.06039	2.18315	4.9495
1qzm	94	13.3816	3.2345	0.0566	2.21493	4.45416
2v3s	101	13.38182	3.32495	0.06409	2.11654	4.59604
4r38	109	13.38233	3.37173	0.06507	1.9998	4.44709
5ovv	105	13.38306	3.19322	0.06839	2.17667	4.12888
3eod	115	13.38355	3.55164	0.04165	1.9792	4.92102
2es9	100	13.38595	3.23051	0.06115	2.06029	4.24809
3kz5	95	13.38858	3.37693	0.05314	1.65086	3.26014
2zay	123	13.39343	3.44422	0.05705	2.04549	4.74616
5wf2	116	13.39373	3.48651	0.04043	1.9595	4.88226
6dgg	103	13.39388	3.35504	0.03688	1.89647	3.90459
3ady	102	13.39445	3.23025	0.07461	2.15099	3.98595
1btn	106	13.3957	3.39533	0.04817	1.85171	4.47824
1jm0	96	13.39712	3.39978	0.05367	2.12339	4.90377
5eeq	113	13.4009	3.41135	0.05407	2.043	4.57106
2yvr	90	13.40212	3.29613	0.03818	2.07283	5.56561
6ac5	97	13.40327	3.33741	0.05066	2.15939	4.9665
3msh	90	13.40519	3.28265	0.043	1.69145	3.56554
6evn	104	13.40638	3.38368	0.04106	2.10116	5.35954
3maz	109	13.40818	3.35831	0.04334	1.9072	3.88803
5fu5	117	13.40977	3.34247	0.05131	2.04998	4.71406
4idi	119	13.40998	3.49708	0.0619	1.96001	4.62844
1dqg	134	13.41135	3.29357	0.07969	2.25216	4.61153
1ou8	106	13.41173	3.4248	0.0536	1.90612	4.20138
5h3v	103	13.41278	3.38264	0.0599	1.91361	4.26397
2xet	89	13.41683	3.21604	0.04812	2.10167	4.05532
1eaz	103	13.41696	3.40434	0.05585	1.92389	4.23469
4yjm	85	13.41705	3.13894	0.04256	1.93572	3.80239
4qtp	116	13.41786	3.36012	0.06913	2.13012	4.56216
2aan	123	13.42378	3.33893	0.05505	2.1799	5.29137
1mk0	97	13.42402	3.26117	0.05601	2.14533	4.85673
4n1l	95	13.42466	3.57738	0.03194	1.9321	5.02772
2j97	98	13.42706	3.43025	0.04471	1.77614	3.93088
1ihj	99	13.42723	3.27603	0.04077	2.01762	4.04929
3evy	83	13.42888	3.37408	0.0476	2.05015	4.56048
4qy7	93	13.43238	3.30739	0.03544	1.82525	3.44257
6bsc	105	13.43428	3.50971	0.05137	1.93554	4.66909
4gj4	113	13.43457	3.43363	0.06487	1.89872	4.0863
2p57	124	13.43464	3.41254	0.05433	2.12881	4.97691
5lbk	119	13.43718	3.33856	0.04996	2.13872	4.65482
3wgx	116	13.43806	3.38981	0.05346	2.13007	4.8686
4mn5	103	13.4381	3.36532	0.05764	1.88749	3.97964
5ilu	97	13.43904	3.53608	0.04138	1.7382	4.44122
1jer	110	13.43991	3.38449	0.0517	1.87182	4.22476
4jiu	105	13.4409	3.31319	0.06709	2.06759	4.33539
4pt1	129	13.44142	3.63299	0.05123	2.06577	5.43148
3h36	78	13.44172	3.24509	0.05229	2.11285	4.5029
4x8y	112	13.44313	3.31145	0.05517	1.95889	4.53581
5zn9	99	13.44326	3.43888	0.04554	1.86027	3.90712
2xfd	109	13.44487	3.13388	0.07145	2.31417	4.60592
4q53	108	13.44595	3.31205	0.06723	2.16114	4.43462
3pf6	115	13.44637	3.34798	0.05754	2.11404	4.34291
4qdn	118	13.44639	3.55078	0.04465	2.05333	5.51984
1yn3	98	13.44912	3.36587	0.06031	1.9796	4.26653
3iv4	112	13.45025	3.36374	0.05115	2.13678	4.65252
3rhb	100	13.45265	3.33071	0.05247	2.0933	4.49555
4d40	89	13.45439	3.22778	0.05501	2.12346	4.29755
1lni	96	13.45691	3.28377	0.06211	1.9448	3.71356
5u78	120	13.45727	3.44916	0.05682	1.95278	4.50707
1utg	70	13.45762	3.31884	0.04043	1.6989	3.82195
2pyq	114	13.46035	3.60022	0.03946	1.9128	4.93908
2qsw	90	13.46154	3.25443	0.05451	1.98006	4.16362
2jli	100	13.46232	3.28303	0.03631	2.01144	4.11572
5dzd	98	13.46353	3.54008	0.03945	1.72783	3.84971
1td4	102	13.46621	3.1656	0.05966	2.09902	4.36341
2iia	89	13.4674	3.20582	0.05685	2.19507	4.69678
1kaf	108	13.46804	3.35808	0.06265	2.01742	4.26534
4mls	93	13.46824	3.35203	0.05075	2.05459	4.72564
4mno	95	13.46868	3.26517	0.04154	1.94819	4.08768
1upq	107	13.46908	3.48122	0.04833	1.86951	4.40834
2i7f	102	13.47252	3.17861	0.05135	2.34938	5.01544
4e74	101	13.47775	3.46	0.04639	1.63591	3.41843
3mcb	112	13.47926	3.53378	0.04492	1.94101	4.38819
1l3p	102	13.48091	3.49408	0.05081	2.04942	5.46474
4mzc	105	13.48193	3.52564	0.03165	2.10072	5.30904
5ixb	105	13.48303	3.31868	0.0526	2.07189	4.42649
5emb	103	13.48344	3.19113	0.05629	2.21073	4.49353
4qrl	110	13.48399	3.53645	0.04138	1.78384	4.65147
1sen	134	13.48477	3.47963	0.06545	2.11397	4.89443
1m9z	105	13.48549	3.20366	0.05208	2.08785	3.98748
4csb	113	13.489	3.25601	0.06651	2.36624	4.95818
5i7z	103	13.49058	3.36589	0.03306	1.94538	4.15716
2yh5	121	13.49586	3.42163	0.06746	2.04298	4.6048
4fbs	120	13.496	3.52143	0.05152	2.05614	5.26427
4wn5	105	13.4968	3.41575	0.0563	1.94938	4.48422
4gs3	90	13.49988	3.25743	0.05514	1.71409	3.23051
2o0q	114	13.50258	3.4785	0.03991	1.92934	5.06928
5t44	117	13.50361	3.47539	0.04298	2.05258	5.44472
1v76	92	13.50436	3.18204	0.05067	1.99274	3.75143
5tx4	107	13.50736	3.28637	0.04668	2.15326	4.34038
5yj0	97	13.50859	3.47122	0.02307	1.84917	4.50756
3op8	85	13.51469	3.30644	0.04359	1.92382	4.54904
4ycs	123	13.51526	3.4193	0.0528	2.04514	4.66124
4wft	94	13.51732	3.12446	0.06324	2.01906	3.82769
6cka	68	13.51955	3.18437	0.02744	1.60846	2.86154
1g2r	94	13.51978	3.36971	0.04497	1.78441	3.85064
1a1x	106	13.52088	3.47439	0.05106	1.78341	3.7423
3jqw	117	13.52152	3.28898	0.06698	2.23336	4.83563
6d1r	109	13.52286	3.40452	0.04639	2.02192	4.78611
4rug	86	13.52316	3.45964	0.02331	1.66942	4.25574
4xh7	110	13.52344	3.5553	0.03101	1.75877	4.67666
6avj	92	13.52392	3.20999	0.05408	2.15635	4.77215
3fia	98	13.52395	3.46728	0.03594	1.93261	4.37384
6bev	113	13.52711	3.38274	0.04367	2.10445	4.8287
3q9v	98	13.53469	3.33705	0.04681	2.06953	4.63257
2gzv	91	13.53475	3.21221	0.03293	1.85527	3.49734
2p0d	107	13.53649	3.37207	0.05791	1.92914	4.39296
3s8s	107	13.53651	3.25745	0.05528	2.1339	4.37118
3aj4	113	13.53688	3.47961	0.04861	1.96754	4.82658
1ijt	128	13.53849	3.24114	0.07006	2.2371	4.66698
2qjl	99	13.54069	3.41826	0.04664	2.02056	4.79826
1ten	89	13.54566	3.28243	0.05387	2.19114	4.96186
2qjx	117	13.54639	3.47819	0.05185	1.99329	4.53253
4lbh	94	13.54723	3.47152	0.05132	1.78763	3.98971
6nfr	97	13.54971	3.19867	0.05852	2.23541	4.76278
2q3w	109	13.55368	3.20982	0.05793	2.27444	4.62568
1njh	108	13.55555	3.32658	0.06024	1.88953	3.98646
1bkr	108	13.55656	3.33108	0.0582	2.04113	4.292
6hip	113	13.56411	3.32965	0.05424	2.1087	4.66391
2pbc	100	13.56561	3.35939	0.04552	2.00526	5.08271
3mao	105	13.56809	3.40678	0.04113	1.94873	4.05968
4jfn	101	13.56958	3.41485	0.04031	1.83325	4.34488
3fxh	113	13.57261	3.43521	0.05386	2.11	4.9609
2ds5	87	13.5736	3.27372	0.04893	1.75935	3.54102
2cc6	64	13.57438	2.96726	0.05139	2.48686	4.62543
1b9w	91	13.57507	3.42393	0.03233	2.04577	5.64469
3cw3	93	13.57686	3.23586	0.04129	1.82667	4.48785
4dpz	108	13.57712	3.61613	0.02591	1.72905	4.0682
2a3m	107	13.57897	4.0753	0.0245	1.53125	5.55929
2iqj	118	13.58224	3.49529	0.04389	2.04962	4.85915
3k0x	99	13.58287	3.37972	0.02503	1.97875	4.71712
4o66	67	13.58324	3.54545	0.02891	1.47933	4.11188
5gjh	105	13.587	3.41538	0.05246	1.90449	4.25755
1cqy	99	13.58739	3.22408	0.06201	2.10013	4.38206
4qbo	92	13.58944	3.26445	0.05034	1.82687	3.81092
3p6j	125	13.5918	3.28865	0.08413	2.14437	4.25539
2re2	118	13.59222	3.30161	0.06249	2.27021	4.6648
3ie4	101	13.59358	3.3198	0.05163	2.08584	5.08274
1xod	105	13.59427	3.38278	0.04856	1.90386	4.15648
3agn	114	13.59511	3.33364	0.05355	1.97448	4.21329
1irq	97	13.59533	3.41302	0.05494	1.7403	3.79359
5x3d	126	13.59809	3.53219	0.05741	1.96855	4.88262
1lkk	109	13.59894	3.4808	0.04627	1.95087	4.51713
1zgx	96	13.59997	3.39583	0.05671	1.792	3.63376
4wsf	122	13.60045	3.42027	0.058	1.92272	4.40864
3f6w	82	13.60162	3.47606	0.03386	1.84784	4.50712
1zpw	82	13.60288	3.44384	0.03169	1.83633	4.10374
1zt3	80	13.60419	3.34114	0.04491	1.70095	4.04287
3cq1	99	13.60536	3.42981	0.05193	1.90005	4.15478
3h79	115	13.60658	3.33089	0.0573	2.12539	4.59275
4hy4	92	13.60662	3.24749	0.04436	2.16703	4.95137
3h6n	104	13.60739	3.52091	0.03922	1.67008	3.91602
4tkc	118	13.61006	3.25554	0.06406	2.23394	5.15859
5c5a	92	13.61132	3.59078	0.03441	1.81744	4.32205
3tbm	122	13.6134	3.36608	0.07056	2.06014	4.56562
4zr7	118	13.6148	3.41055	0.05483	2.13559	4.47606
1nwz	125	13.61564	3.44452	0.05595	2.13036	4.84028
1v05	96	13.6159	3.20987	0.05297	2.37702	5.38942
1wou	119	13.61764	3.55078	0.04704	1.96973	4.99514
3fg7	106	13.62164	3.55921	0.03999	1.86431	4.13877
5elj	90	13.62592	3.33034	0.03852	1.98525	4.53618
1cqm	98	13.62622	3.45845	0.05146	1.94001	4.44866
3gx8	111	13.62679	3.4095	0.05022	2.09263	4.76264
1y9l	110	13.62775	3.50008	0.05916	1.84724	4.33243
4osn	110	13.63075	3.48157	0.05753	1.87802	3.99002
1ikt	115	13.63077	3.6688	0.03347	2.01363	5.69746
2ppn	107	13.63384	3.27861	0.05079	2.04379	4.87891
4g4k	98	13.63395	3.22112	0.05282	2.09164	4.29583
5irs	110	13.63615	3.45121	0.05355	1.75605	3.90591
4wzx	103	13.63728	3.5494	0.04154	2.04094	5.06694
4qp5	134	13.64039	3.62608	0.03952	2.11471	5.57554
3nxb	101	13.64359	3.41802	0.04954	2.02249	4.6135
2fo3	109	13.64386	3.48556	0.06075	1.92496	4.36499
3nsw	106	13.6441	3.28751	0.06628	1.98197	3.85399
3p6i	127	13.64472	3.30559	0.08068	2.13418	4.28889
6edf	77	13.64515	3.68626	0.01193	1.69327	7.36813
3m5b	109	13.64518	3.38668	0.05578	2.01723	4.89921
2a9i	105	13.64704	3.50495	0.04255	1.89898	4.57881
5a1m	104	13.64757	3.26718	0.05609	2.02378	4.15103
2z0t	109	13.64777	3.52379	0.03973	2.08394	5.77731
3b33	109	13.6527	3.50408	0.04007	1.81623	4.60771
6gq4	103	13.65431	3.27242	0.0416	1.87491	3.76928
5v1v	105	13.65471	3.48315	0.0445	2.07834	5.09767
6mws	108	13.65601	3.46314	0.04505	2.01428	4.84609
4wwr	99	13.65697	3.45516	0.04143	2.05408	5.09424
1ow4	120	13.65707	3.58585	0.04977	2.06261	5.52583
6cnw	116	13.65808	3.36417	0.05621	2.19016	4.8013
3bfo	85	13.65856	3.16583	0.04819	2.33118	5.45305
1se0	104	13.65958	3.24066	0.04584	2.05675	3.83147
1q8b	93	13.6619	3.33403	0.0636	2.02209	4.37985
4f2e	98	13.66286	3.14159	0.06086	2.20544	4.55377
4tns	113	13.66366	3.37358	0.0472	2.01513	4.97854
3trg	95	13.66454	3.15789	0.05249	2.30318	4.30982
5aot	102	13.66911	3.39293	0.05491	2.09908	5.09433
2jik	101	13.67216	3.28535	0.05415	1.86568	4.09195
2cb8	86	13.67236	3.42654	0.03676	2.05957	5.39803
5zrc	124	13.67399	3.45869	0.05504	1.98837	4.79068
3soe	101	13.67555	3.38416	0.03541	1.91615	4.46926
3faj	101	13.67686	3.34673	0.05263	2.30262	5.10836
4bdx	83	13.67701	3.43227	0.0268	2.03665	7.14202
5oox	117	13.67739	3.528	0.02721	2.00052	6.83955
3tbn	87	13.67777	3.30687	0.02883	2.09521	4.89942
4a42	127	13.68294	3.42807	0.06167	2.09826	4.90606
3sfj	113	13.68495	3.30373	0.05635	2.08642	4.38216
6gmp	118	13.6869	3.35014	0.0602	2.0713	4.6868
3ldc	82	13.68781	3.28937	0.04218	2.04909	4.57167
6bs8	127	13.69062	3.35671	0.0605	2.24466	5.19533
5t9p	105	13.69519	3.36557	0.03867	1.96419	4.41221
5vap	123	13.69541	3.58137	0.04754	1.86386	4.54034
1no5	100	13.69595	3.34687	0.06117	1.9485	4.06784
3sk7	111	13.69605	3.46536	0.04118	2.04334	5.42237
5f68	103	13.69634	3.33105	0.05983	2.05181	4.34818
5lxr	120	13.6965	3.5049	0.04941	1.98522	4.40768
3cnb	124	13.69667	3.61539	0.03201	2.00906	5.37139
1huf	123	13.69698	3.37305	0.05626	2.14335	5.00574
3im3	50	13.70002	3.66367	0.02204	1.38297	3.96457
1jo0	97	13.7011	3.27577	0.05775	2.0761	3.97728
4tyz	109	13.70232	3.44716	0.04254	1.90713	4.24093
1w53	84	13.70554	3.58032	0.03289	1.52047	4.31165
1n8v	101	13.70649	3.58079	0.04815	1.7914	4.69277
5j07	115	13.70727	3.33516	0.04819	2.23671	5.45659
5zkt	109	13.71042	3.5401	0.04729	1.91215	4.58577
3kt9	102	13.71178	3.07202	0.0625	2.25588	4.51
3cxg	122	13.71186	3.48124	0.06077	1.94307	4.349
3nzn	103	13.71904	3.31696	0.05793	2.02969	4.19505
1wna	127	13.72005	3.48069	0.04904	2.16482	5.12001
3ga8	67	13.72168	3.71913	0.02881	1.79942	5.60571
6nft	115	13.72308	3.50725	0.04599	1.86067	4.38849
3ov8	91	13.72424	3.39707	0.04069	1.85658	4.19788
1tov	97	13.72462	3.33913	0.02791	1.82906	3.92796
3bn0	95	13.73025	3.37805	0.04125	1.97848	4.37747
5amt	105	13.73765	3.50641	0.03999	1.97196	4.76451
1r9h	118	13.73971	3.3949	0.05162	1.93414	4.80526
4y88	108	13.74005	3.33004	0.05317	2.15522	4.9422
6bl5	129	13.74618	3.45506	0.06312	2.0054	4.43472
5j0c	112	13.7464	3.32561	0.04819	2.16072	5.06568
1sfp	111	13.75111	3.37805	0.06622	2.14369	4.50672
1u5d	108	13.75113	3.55954	0.04327	1.7462	4.42301
1r5q	91	13.75237	3.58706	0.0417	1.61192	3.74979
1ew4	106	13.75351	3.60018	0.04835	1.99198	4.86103
4gos	115	13.75383	3.3251	0.05689	2.1896	4.94544
3a7l	128	13.75572	3.47859	0.04731	2.12282	5.33538
4e0h	105	13.76056	3.76007	0.03552	1.77699	5.08397
2z08	123	13.76063	3.32254	0.06173	2.10054	4.42369
3po8	98	13.76101	3.12182	0.06635	2.13687	4.15002
2cyj	117	13.76253	3.37489	0.04635	2.18697	5.25017
3pg0	140	13.76287	3.28181	0.08189	2.30813	5.02579
2axi	100	13.76488	3.47253	0.04549	2.01208	4.89088
3kyz	112	13.76498	3.43838	0.05056	2.08574	4.87276
3h9w	109	13.76688	3.44529	0.05723	1.97126	4.44984
4rwh	103	13.76856	3.39939	0.04884	2.05293	4.62577
4aiv	113	13.7691	3.36915	0.04506	2.03915	4.71161
2qjz	121	13.77142	3.64518	0.04792	1.95359	4.872
1r26	113	13.77421	3.71413	0.02139	1.93665	4.73711
1ddw	111	13.77587	3.48468	0.04774	1.85123	4.48531
2pne	81	13.77688	2.83457	0.04698	4.84298	11.9914
2bh4	121	13.77708	3.81047	0.03221	1.93567	6.37492
5ztd	124	13.77757	3.27406	0.06965	2.31998	4.94322
1z21	96	13.77775	3.55592	0.02804	1.91552	5.23414
3lr0	102	13.77893	3.60804	0.04088	1.79504	4.80433
5aea	100	13.78091	3.29131	0.047	2.21051	4.84524
3ju0	95	13.78162	3.40963	0.04808	1.83863	4.12267
6hhe	116	13.78166	3.65577	0.03453	1.87299	5.47811
5sv5	105	13.78461	3.34396	0.03808	1.97445	4.26971
3pdg	91	13.78684	3.18242	0.04944	2.41648	5.19003
3lwc	104	13.78794	3.54201	0.02592	1.82631	4.41694
3i6c	113	13.78854	3.3543	0.04899	2.03271	4.97365
4dgf	122	13.7932	3.67403	0.02352	1.90555	5.23526
1v70	105	13.79333	3.30275	0.04978	1.98144	4.28596
1zx8	127	13.79557	3.4052	0.06386	2.16874	4.86864
4hwh	84	13.79604	3.40906	0.04418	2.34479	5.69808
3ka5	116	13.79732	3.82399	0.01966	1.87347	7.81403
2p4e	92	13.79751	3.25323	0.03968	1.75569	3.48253
4djg	96	13.79855	3.40833	0.04069	1.97677	4.02812
3noh	123	13.79914	3.45702	0.05668	2.05369	4.84791
4n0k	108	13.80129	3.44081	0.05549	2.07242	5.29085
4ye7	108	13.80209	3.63119	0.04571	1.84612	4.49488
3mpc	96	13.80306	3.28268	0.03698	2.02522	4.5417
5eid	123	13.80359	3.41144	0.04261	2.42074	6.32334
2r2q	110	13.80403	3.48374	0.04783	1.97917	4.81819
1pz4	113	13.80404	3.62263	0.04064	1.77774	4.22694
2mcm	112	13.80456	3.39141	0.04265	2.16689	5.63897
4myz	100	13.80479	3.36364	0.04859	1.73932	3.48754
5kzz	116	13.80527	3.57046	0.04285	2.01069	5.66451
3l4h	109	13.80677	3.55912	0.03443	1.80699	4.81508
3gva	107	13.81334	3.48492	0.03791	1.94267	5.35431
3a0s	96	13.81452	3.37127	0.04767	1.96196	4.45714
1xbi	118	13.81465	3.23627	0.07433	2.22015	4.33219
3f43	117	13.81759	3.4919	0.05091	1.9855	4.64139
1a2p	108	13.8176	3.46625	0.04168	1.90042	4.84284
3q2b	120	13.81768	3.47955	0.04898	2.08487	4.9238
2vqg	76	13.81884	3.29684	0.03846	1.68279	4.01395
3ult	114	13.81958	3.28101	0.04824	2.88447	7.18372
3kqi	76	13.82208	3.46947	0.02649	1.55249	3.33095
1mvo	121	13.82452	3.39559	0.06372	2.10217	4.47912
3ios	134	13.82538	3.4591	0.06784	2.20632	5.0397
3fpr	85	13.82568	3.22157	0.03875	1.90718	4.29154
4bh5	130	13.83384	3.3864	0.04769	2.14071	5.13237
5f67	117	13.83455	3.45402	0.04822	2.04954	4.74415
3kus	93	13.83477	3.47779	0.03219	1.93213	4.62138
2xod	118	13.83492	3.2709	0.07106	2.18282	4.34752
4le1	132	13.83519	3.5465	0.03776	2.06005	5.70684
3ay2	126	13.83602	3.38679	0.05728	2.26512	5.38794
6q5o	30	13.83638	2.9954	0.04435	6.11845	11.75984
4goq	108	13.83681	3.40308	0.04884	1.7962	4.22734
4fet	123	13.83801	3.54578	0.03265	2.07019	5.61211
3oon	113	13.83836	3.36157	0.05665	2.01342	4.69294
2d58	107	13.84093	3.64468	0.03452	1.86684	5.25078
3ose	100	13.84626	3.38929	0.04535	2.081	5.04324
4rt1	108	13.85009	3.48564	0.03826	1.79043	3.95796
3kg0	97	13.85025	3.55971	0.03739	1.83336	4.50002
6flh	118	13.85207	3.2919	0.05085	2.13977	5.29173
6on6	108	13.85286	3.29699	0.05699	2.05528	4.42887
3onh	113	13.85569	3.42557	0.05185	2.08987	4.99496
2bl8	93	13.85846	3.53039	0.03706	1.86669	4.31267
1q8d	100	13.86435	3.41838	0.03788	1.92929	5.53425
3sd2	86	13.86526	3.70698	0.01601	1.40308	3.66276
3f14	112	13.86985	3.4926	0.04698	1.94825	4.48503
5ly5	77	13.8727	3.44737	0.03487	1.39176	3.42652
5fui	124	13.87311	3.5042	0.04938	2.15266	5.47175
2vuv	128	13.87536	3.44919	0.04833	2.15102	5.13848
2zqo	130	13.87845	3.29481	0.07833	2.27774	4.66355
5gji	115	13.87925	3.40656	0.06604	1.98969	4.3341
1bea	116	13.88105	3.41919	0.04914	1.86924	4.36405
2ebb	96	13.88174	3.30943	0.04932	2.07432	4.70663
3vub	101	13.88236	3.44455	0.04554	1.87268	4.22675
3u91	30	13.88711	3.0	0.04453	5.0224	9.55838
5m2p	106	13.88784	3.55993	0.03138	1.91332	5.03446
4d7p	96	13.88961	3.24232	0.05017	2.19615	4.85497
1h4x	111	13.89094	3.45504	0.04499	2.04971	5.00601
5ab8	117	13.89114	3.72355	0.05343	1.84763	4.85092
4bgc	102	13.89116	3.54436	0.04014	2.04421	5.32159
5oix	103	13.89446	3.47954	0.05536	1.95445	4.26142
5jge	78	13.89498	3.41492	0.04761	1.98996	4.00654
3t8y	134	13.89612	3.37168	0.07104	2.23467	4.86327
3ipj	95	13.90248	3.34647	0.02481	1.7825	3.5013
5aim	95	13.90496	3.6047	0.03376	1.82044	4.45394
3zxn	117	13.90546	3.54657	0.0573	1.98934	4.61731
6a2q	97	13.90559	3.28522	0.03999	1.91942	3.97712
2yan	105	13.90657	3.45	0.04471	2.03242	4.71724
4max	123	13.90781	3.7509	0.04107	1.96377	5.77862
2cua	122	13.90795	3.40753	0.05736	2.12324	4.93366
4gio	96	13.90858	3.49496	0.04961	1.92854	4.83979
4nof	111	13.90878	3.47224	0.05089	1.83794	4.19121
2ohw	128	13.90894	3.49717	0.05053	2.07811	4.68855
3fsd	121	13.90954	3.65358	0.05381	1.92756	4.87928
5dzo	107	13.90992	3.28126	0.05473	2.16009	4.69745
3azd	60	13.91325	3.18305	0.04501	2.38701	5.28908
4j7z	100	13.91511	3.72424	0.03283	1.71405	4.65062
3o79	97	13.91548	3.49034	0.04329	1.88058	4.66751
2jju	107	13.91578	3.41421	0.04941	1.98934	4.60481
1t1j	119	13.91789	3.55405	0.04545	1.93937	4.6342
2v94	96	13.91793	3.36886	0.04761	1.92664	4.25273
5i4c	131	13.91935	3.57111	0.05574	2.08137	4.99622
5fce	115	13.92229	3.49504	0.05599	1.99995	4.74425
4lqz	131	13.92534	3.53881	0.05329	1.96763	4.81344
1wjx	112	13.92654	3.43645	0.04416	1.9031	4.40593
4jp6	121	13.92715	3.38292	0.05569	2.25713	4.9386
3enu	114	13.92807	3.46483	0.04718	1.90959	4.75658
4ldf	107	13.93006	3.57627	0.04213	1.92431	4.73124
4ggg	92	13.93056	3.56904	0.02909	1.62362	3.89578
2p09	69	13.93161	3.23359	0.04498	2.23187	4.95814
6gbi	104	13.93188	3.23861	0.04946	2.01242	4.15844
5fmu	131	13.93525	3.58837	0.05761	2.09289	5.16387
5c79	104	13.93592	3.39582	0.05211	1.7925	3.96888
1c7k	132	13.93906	3.39822	0.06457	2.28748	5.38854
1vcd	126	13.94139	3.52381	0.03746	1.95414	4.99092
4lzl	123	13.94743	3.59843	0.03118	2.03577	5.42761
1khy	132	13.94848	3.56454	0.05711	2.15522	5.44695
5tqj	124	13.94919	3.55442	0.04831	1.97503	4.74807
3g8z	129	13.94999	3.55911	0.05088	2.06595	5.53979
2h2t	124	13.95175	3.44558	0.04446	2.08985	5.14811
3kgr	99	13.95193	3.25974	0.04472	2.22001	5.4365
1u79	125	13.95363	3.50632	0.04029	1.95798	5.28732
4aqo	86	13.95472	3.16224	0.0479	2.58312	6.02702
1igq	111	13.95672	3.36314	0.05568	2.00805	4.60286
2vzp	126	13.95707	3.38476	0.05246	2.21974	5.33887
1i8o	113	13.96003	3.44279	0.04506	2.08862	5.7989
3dd7	141	13.96243	3.5542	0.05816	2.1666	5.23834
2w7a	100	13.96602	3.42505	0.05138	1.82115	3.92305
2e6x	69	13.96653	3.42413	0.02915	1.66466	4.73292
1t07	81	13.96772	3.60926	0.02936	1.64279	4.87824
1o7i	115	13.96945	3.39222	0.04268	1.95508	4.45448
1sau	114	13.96982	3.35724	0.04682	2.23123	5.16704
3hqx	105	13.97128	3.56319	0.02891	1.79991	4.58546
1tn3	137	13.97282	3.53134	0.04801	2.06672	5.24952
3ff2	117	13.9747	3.51297	0.04836	1.98338	5.15493
2vpb	92	13.97797	3.4355	0.02777	1.58105	3.83746
3qug	113	13.97859	3.60572	0.04235	1.89006	4.81423
4o00	102	13.97867	3.34459	0.04389	2.26015	5.85029
3cp5	116	13.97935	3.57391	0.04458	1.97578	5.33836
3pe9	90	13.97976	3.17728	0.04724	2.45508	5.52487
1ob8	119	13.97991	3.44324	0.05735	2.04161	4.82644
5lus	100	13.98533	3.65313	0.03791	1.87698	4.85596
4kuk	119	13.98557	3.69022	0.02949	1.83823	4.54078
6dnl	115	13.98604	3.54157	0.04504	2.00189	5.28928
3ol0	125	13.99118	3.3009	0.07367	2.15926	4.27795
6ceq	111	13.99184	3.63014	0.04297	1.74857	4.59406
4ef0	115	13.99346	3.49947	0.04635	2.05325	4.87987
1h8u	115	13.99383	3.33608	0.05263	1.98458	4.25546
3s0a	119	13.99446	3.56986	0.05631	2.09064	5.21945
4ipc	123	13.99479	3.5102	0.05232	1.95447	4.40264
5azx	100	13.99919	3.4699	0.04746	2.19079	5.47432
1c44	123	13.99985	3.5118	0.04619	1.93854	4.82914
5i14	120	14.00285	3.68725	0.0359	1.96761	5.51245
4umg	102	14.00568	3.31625	0.05005	2.24844	5.39595
6ekb	62	14.00667	3.47858	0.02457	2.27351	8.54139
1wvh	132	14.00675	3.46044	0.05967	2.01017	4.65723
3u4v	116	14.00827	3.45772	0.05398	1.78489	3.95094
1n7e	95	14.01047	3.46741	0.01629	1.65303	4.09235
5yrx	71	14.01106	3.25915	0.04336	2.50585	5.37003
1knm	129	14.01312	3.2712	0.06483	2.32644	4.8897
4h0s	118	14.01327	3.7265	0.03285	2.01908	6.01199
3caf	100	14.01439	3.37576	0.04624	2.06477	5.14402
5trb	69	14.01455	3.26854	0.02861	1.96586	4.71194
4crh	94	14.01536	3.74102	0.02801	1.79312	5.03652
4fiv	113	14.01694	3.67699	0.03716	1.9066	4.40913
1mai	119	14.01712	3.49865	0.04272	1.92667	4.96999
3e9v	120	14.01783	3.57955	0.04834	1.94464	5.09132
3lax	106	14.01858	3.49524	0.04846	1.82667	3.94152
1q1u	138	14.02257	3.44674	0.06061	2.08878	4.82117
6cw0	104	14.02273	3.52745	0.04318	1.90576	4.614
5noh	103	14.0239	3.50695	0.03841	1.87362	5.05545
3c9p	122	14.02466	3.56889	0.0538	1.88351	4.93902
5j0f	114	14.02622	3.30523	0.04786	2.25739	5.47239
6c74	111	14.02626	3.32662	0.05376	2.08042	4.5756
3w1o	115	14.02633	3.5614	0.04095	2.10164	5.35904
3kvt	103	14.02801	3.61241	0.03669	2.00652	5.57472
5a35	112	14.02809	3.3676	0.05368	2.15125	4.95848
3rvc	118	14.0286	3.4359	0.05731	1.99254	4.48676
3zja	114	14.03105	3.37059	0.05296	2.06302	5.09266
2pr7	137	14.03215	3.53553	0.05127	2.15126	5.25704
5y6h	110	14.03562	3.43436	0.05175	1.96747	4.44698
5yed	130	14.03595	3.4588	0.05296	2.16423	4.68561
5yde	111	14.03706	3.72793	0.03715	1.67275	4.68965
2z0b	111	14.03715	3.53251	0.04571	1.70195	4.20835
3raz	135	14.04085	3.66589	0.0493	1.93814	5.16194
2qhl	110	14.04142	3.36914	0.06405	1.84001	3.83953
4pau	124	14.04231	3.46407	0.05499	1.9241	4.45554
1jbe	126	14.04255	3.51771	0.04919	2.07646	4.93416
3l4n	113	14.04257	3.50205	0.04776	2.05244	4.89927
3zzy	114	14.04412	3.483	0.04287	1.85675	4.61503
3f40	112	14.04418	3.51416	0.03674	1.89021	4.276
2i4s	105	14.04483	3.45238	0.04916	2.03056	4.77566
5ubd	116	14.04659	3.62939	0.0383	1.92371	5.31155
3ag7	105	14.04904	3.60531	0.04403	1.94236	4.89627
3bde	100	14.04954	3.53576	0.05302	1.81893	4.40689
4uht	102	14.05008	3.44147	0.05362	1.99447	4.50305
4eyc	103	14.05051	3.72835	0.03391	1.90071	5.51616
6ogh	121	14.05107	3.82204	0.03306	1.91157	5.60728
3i7t	118	14.05441	3.59394	0.0322	2.07661	5.88668
6cb7	119	14.05449	3.59906	0.05455	1.92675	4.66583
1w0n	120	14.05783	3.33277	0.05392	2.25319	5.11551
3zvq	128	14.0587	3.56053	0.03605	2.17567	6.405
2vsd	93	14.06351	3.28004	0.04564	2.2482	5.16718
3u2a	112	14.06396	3.41554	0.04312	1.86246	4.29605
1nz0	109	14.06508	3.48012	0.04548	2.02236	4.8892
5os9	114	14.06764	3.60099	0.04956	1.83474	4.61947
6gpc	127	14.07272	3.55406	0.0456	1.86884	4.89376
6g8y	92	14.07421	3.47086	0.03875	1.45096	3.66833
6fgg	101	14.07436	3.45188	0.04874	1.98969	4.5316
2r8u	131	14.07523	3.72061	0.05159	1.93246	5.07754
3bkr	119	14.0766	3.6821	0.05103	1.8378	4.57803
3suk	124	14.0766	3.3551	0.05256	2.35183	5.42227
3u01	103	14.07979	3.45726	0.03125	2.06962	6.7308
5ee2	122	14.08399	3.42528	0.05047	2.31849	5.46441
1fmb	104	14.08583	3.60138	0.03251	1.82065	4.20587
3bn7	102	14.08679	3.58804	0.03442	1.78334	4.61877
3d22	129	14.08709	3.63203	0.03801	2.0944	5.21919
1zld	102	14.08843	3.49427	0.0405	1.88798	4.84229
4flb	131	14.09071	3.71169	0.03401	2.06936	6.35641
2vjw	138	14.09196	3.52047	0.04566	2.14734	5.38012
4lba	106	14.09216	3.49452	0.04518	2.0778	5.35657
2frg	106	14.09425	3.36011	0.05295	2.00476	4.56793
2b1l	128	14.09729	3.63103	0.05042	2.03594	5.08169
5nyk	118	14.09949	3.41692	0.06185	2.14636	4.85105
5by4	105	14.10103	3.49744	0.043	1.74128	3.73721
2iy2	136	14.10135	3.53856	0.04876	2.08166	5.42186
1u5f	119	14.10342	3.98049	0.01797	1.65739	5.53692
5ghl	108	14.10576	3.63274	0.03939	1.87339	5.33862
3t3l	121	14.10581	3.58512	0.05332	2.01961	4.9797
3kmv	136	14.10584	3.39728	0.06507	2.26222	5.35484
3nuf	118	14.11007	3.60713	0.04361	1.95078	5.08326
3vdj	71	14.11382	3.43984	0.0335	1.73681	3.83998
6nup	112	14.11422	3.48858	0.03786	1.86033	4.08283
1ooh	126	14.11537	3.55746	0.05585	2.0705	5.31962
4bfo	106	14.11786	3.35795	0.05108	2.05121	4.594
4y9i	113	14.11989	3.55057	0.03956	1.88356	4.84968
5xwe	106	14.12084	3.43396	0.03579	2.16396	6.702
3vbc	136	14.12257	3.71373	0.05279	1.83504	4.66866
1kve	140	14.12504	3.46362	0.05399	2.34983	5.91217
3fh1	122	14.12564	3.55684	0.06067	1.8679	4.85146
4zhb	109	14.12618	3.49949	0.03061	2.12059	5.95796
3teu	98	14.12676	3.47402	0.0383	2.1898	5.58845
3zrg	131	14.12895	3.66588	0.03311	2.00248	5.3997
5eip	134	14.13098	3.60162	0.04301	2.04407	5.65871
2ozj	110	14.13444	3.4819	0.0478	1.84313	4.49881
4nnr	102	14.13645	3.44632	0.04107	1.81777	4.7472
4nn2	124	14.13816	3.45371	0.04979	2.02181	5.11469
2w87	139	14.13908	3.42456	0.05248	2.30414	5.97048
4l9e	115	14.14123	3.54188	0.0266	1.85866	4.73041
2jlj	115	14.14283	3.49825	0.03328	1.91235	4.69257
1ktg	137	14.14488	3.65264	0.04235	1.9507	5.24549
2hdz	66	14.146	3.55291	0.03061	1.6984	5.10079
3d1p	120	14.14619	3.48838	0.04552	2.09563	4.89242
3ogn	124	14.1473	3.60189	0.06099	1.92862	5.00405
5v0m	98	14.14744	3.42752	0.04664	2.17557	4.92593
5a8i	116	14.14784	3.47646	0.0361	1.8694	4.35242
3a4c	106	14.1506	3.59569	0.03544	1.74098	4.37782
3m1x	125	14.15117	3.4871	0.0501	2.07482	4.99882
3s6e	113	14.15127	3.47788	0.04985	1.84265	4.1962
1d4t	115	14.15177	3.37025	0.05949	2.02396	4.33341
2fwt	112	14.15358	4.00322	0.02757	1.66651	5.60542
5xg5	145	14.1537	3.42596	0.07746	2.19465	4.9709
3p4h	118	14.15437	3.5854	0.04066	1.90642	4.9351
3ipf	134	14.15459	3.54315	0.05603	2.06336	5.04224
1f7l	118	14.15477	3.44966	0.04945	1.96993	4.711
4whi	102	14.15489	3.70316	0.01995	1.56048	3.9269
4rxi	117	14.15742	3.71824	0.03105	1.80366	4.60478
2cx7	129	14.15771	3.56286	0.05884	2.1319	5.4563
2yhf	118	14.15817	3.39693	0.04702	2.04233	4.79301
2x5r	124	14.15961	3.56727	0.02606	1.78116	4.13765
2fwh	117	14.16383	3.59696	0.04349	2.0399	5.43168
2j9w	101	14.16399	3.51861	0.04486	1.89752	4.16705
4eqp	129	14.16466	3.4444	0.0532	2.09229	5.21623
3fdx	127	14.16875	3.50056	0.05153	1.87121	4.45277
4kdw	102	14.17048	3.32149	0.04277	2.42181	6.38541
5i40	102	14.17382	3.44671	0.0499	2.00859	4.70281
2mhr	118	14.17385	3.73403	0.0486	2.01567	5.22959
3a1g	111	14.17456	3.57183	0.03984	1.96214	5.04614
3plw	110	14.17894	3.50926	0.0335	2.12709	6.11203
5dyq	131	14.18195	3.64745	0.04727	1.99606	5.2575
3wh2	132	14.18348	3.53574	0.05008	2.05251	5.11426
5uiy	107	14.18385	3.63975	0.03873	1.88261	4.68777
3rh0	127	14.18721	3.47569	0.05074	2.07359	4.94921
2oya	102	14.19244	3.58105	0.01188	1.71731	5.71568
5vg0	142	14.19409	3.52802	0.05869	2.10411	5.29588
2pag	132	14.19512	3.55957	0.05287	1.97609	4.91116
4hwm	117	14.19673	3.54052	0.03672	1.88191	4.55213
5y4t	117	14.1986	3.67801	0.03767	1.83336	4.61927
1n0r	126	14.20264	3.42298	0.04262	2.37324	6.17812
3khf	96	14.20418	3.4761	0.03342	1.67194	3.77639
3lyg	120	14.20786	3.70406	0.04016	1.89893	5.38377
3mdp	132	14.20918	3.60907	0.04372	2.06852	5.95492
5c8w	120	14.21022	3.56401	0.03915	2.06882	5.86128
5hey	126	14.21089	3.57079	0.0342	1.96815	5.43388
6gz8	133	14.21311	3.56676	0.0496	2.07521	5.22417
1zma	118	14.21377	3.50442	0.04659	2.10545	5.24205
2hc8	113	14.21564	3.39602	0.03924	2.01942	4.90385
2owa	128	14.21616	3.58477	0.04198	1.99422	5.14867
5o8m	134	14.21861	3.61407	0.03958	2.10983	5.97217
4w5x	117	14.21863	3.6593	0.03959	1.84961	5.08405
3rnv	123	14.2233	3.57204	0.0516	1.92432	4.4809
1ts9	98	14.22425	3.44035	0.03512	1.98644	4.97752
3cg6	131	14.22466	3.63676	0.04513	1.91103	4.76538
5ncg	113	14.2259	3.44896	0.04826	1.82808	4.16146
1whi	122	14.22693	3.41146	0.04395	2.06693	4.77831
3cao	102	14.22766	4.1458	0.02486	1.5349	5.40151
3k8u	137	14.22904	3.51406	0.04658	2.14389	5.17701
1lyq	101	14.22961	3.28574	0.05202	2.15298	4.8902
3zzo	93	14.22975	3.27349	0.04028	2.05757	5.47345
2fw5	125	14.23017	3.96387	0.0299	1.68559	5.47473
3d1b	111	14.23256	3.54824	0.04133	2.02286	5.16345
4w8h	131	14.23479	3.75843	0.03812	1.87228	4.85384
3i7m	134	14.23761	3.68904	0.04827	2.01731	5.31141
5n76	124	14.23815	3.46577	0.04754	1.91384	4.35693
3mnm	109	14.24007	3.58206	0.04352	2.107	5.80958
2vb1	129	14.24014	3.48643	0.04082	2.20889	6.14702
4cz5	118	14.24039	3.60235	0.03895	1.77975	5.03265
5e56	116	14.24418	3.41199	0.05392	2.20029	5.04692
3mcf	130	14.24464	3.58128	0.03104	1.94963	5.37455
1qw2	102	14.24502	3.40613	0.02916	1.84319	4.148
4f8k	109	14.24515	3.51563	0.02381	1.66774	3.81707
5k34	113	14.24814	3.64223	0.03201	1.9082	5.2166
4oxw	106	14.25154	3.58005	0.04589	1.79912	4.23681
1pwa	123	14.2538	3.29615	0.06363	2.04912	4.25992
4e19	133	14.25389	3.38266	0.0526	2.16998	5.64258
6dgk	120	14.25536	3.48165	0.05245	1.93847	4.51628
6gpu	115	14.25596	3.61007	0.04011	1.82943	4.4959
5v6f	137	14.25764	3.41681	0.06487	2.19208	5.07645
5btw	132	14.25955	3.54811	0.02968	1.83511	4.47283
4kmn	103	14.26103	3.58519	0.02475	1.78922	4.81199
4n8n	102	14.26112	3.56242	0.03381	1.84044	5.03958
2e3v	103	14.26154	3.43727	0.03763	2.10975	5.20821
1tqg	105	14.26304	3.52784	0.03937	2.24215	5.48351
2fb6	116	14.26402	3.54888	0.04179	1.98008	4.71833
5n8a	130	14.26404	3.50865	0.05237	2.03827	4.80712
5dic	115	14.26479	4.02456	0.03222	1.8321	6.15986
5yt6	110	14.26562	3.66289	0.02771	1.8371	5.76221
3poj	113	14.26668	3.38954	0.05669	2.09999	4.80023
4gne	104	14.2684	3.63592	0.02188	1.70536	7.2004
5aiz	110	14.26927	3.46088	0.04798	2.1716	4.9004
4f55	128	14.26937	3.67717	0.03147	1.82273	5.22821
5jig	118	14.26996	3.5854	0.04712	1.91603	4.81515
1w9s	134	14.27143	3.44686	0.05336	2.21197	5.37049
4mi7	124	14.27298	3.5973	0.04752	1.8704	4.81796
5fpz	110	14.27433	3.48957	0.04612	1.9399	4.93013
4p3v	72	14.27639	4.29617	0.01277	1.32361	7.00323
4fdb	95	14.27719	3.47525	0.02951	1.72484	4.16001
5em0	133	14.27877	3.49658	0.05036	2.09518	5.02863
4hqs	135	14.28078	3.5613	0.05103	2.06392	5.04833
1df4	57	14.2821	4.28195	0.01443	2.107	6.09682
2xsk	95	14.28326	3.49026	0.04832	2.06434	5.04431
2hmh	130	14.28411	3.61538	0.04575	1.87237	4.66639
4i6x	117	14.28417	3.77542	0.01704	1.78461	4.89073
2haz	104	14.28827	3.35157	0.04331	2.27861	5.86031
2fcj	114	14.28861	3.54122	0.04574	2.09978	5.21382
1nyc	111	14.28907	3.54087	0.0471	1.62204	3.86093
3rcp	100	14.29163	4.10929	0.00871	1.49537	4.92584
3zy0	110	14.29227	3.55596	0.04111	2.17355	5.66912
1jos	100	14.2926	3.49232	0.02251	1.93086	4.58648
6fx3	40	14.29294	2.82308	0.05372	1.81157	2.82625
4qwo	134	14.29305	3.42835	0.06817	2.1893	4.80018
2bk8	97	14.29526	3.31314	0.04833	2.14004	5.00926
3ph9	133	14.29555	3.51902	0.06029	2.06801	4.78735
2cxy	114	14.29702	3.85266	0.02099	1.63434	5.33916
1m1q	90	14.29821	3.87416	0.02654	1.56638	5.43109
5nul	138	14.29989	3.4698	0.05706	2.19008	5.28063
2ril	94	14.30078	3.75177	0.04194	1.7802	4.68281
5veg	148	14.30087	3.47086	0.06148	2.33835	5.57976
3ns6	99	14.30627	3.40466	0.04269	1.81792	4.29247
3ost	119	14.30654	3.63054	0.04785	1.98838	4.76469
3vvv	108	14.3067	3.51731	0.04047	1.86164	3.94557
1qhq	139	14.31034	3.41622	0.06157	2.25828	5.37593
3rtl	114	14.31043	3.58003	0.04588	1.88753	4.6598
5vmo	139	14.31362	3.70462	0.0482	1.99844	5.45252
2fzp	134	14.31363	3.63921	0.03843	2.02716	5.40199
4lpl	142	14.31407	3.60064	0.04456	2.06301	5.53993
5gt1	153	14.3141	3.74011	0.04249	2.0246	5.83307
4rri	136	14.31536	3.6171	0.03985	2.06562	5.93876
1tuh	131	14.31834	3.68021	0.04416	2.07177	5.80534
3f8k	131	14.31853	3.68961	0.0369	1.8749	5.58481
3g48	105	14.31973	3.47088	0.02685	1.60412	3.68153
4xed	97	14.32097	3.30906	0.04215	2.48565	6.46807
2wq1	32	14.32099	3.1754	0.03891	5.00754	10.62863
5ydn	109	14.32293	3.58223	0.03917	2.03683	5.47053
5yt7	133	14.32315	3.54637	0.04501	2.15441	5.80928
1zv1	118	14.32356	3.89295	0.0277	1.9646	6.15042
2wz8	135	14.3259	3.44798	0.05072	2.0774	5.42629
6bme	127	14.32674	3.94088	0.03529	1.83848	5.8454
4cgq	98	14.32822	4.0526	0.00961	1.56999	8.09594
2fsx	132	14.3295	3.51689	0.05144	2.01005	4.93371
3fsa	122	14.33175	3.44709	0.04914	2.12781	5.53234
4njy	99	14.33176	3.5001	0.03638	1.80459	4.23689
1srv	145	14.33221	3.52931	0.05907	2.15224	5.20246
1dm9	104	14.3355	3.7261	0.02218	1.68469	5.03433
3wit	64	14.33711	3.59573	0.02315	1.53118	4.08785
3b79	125	14.33803	3.49445	0.04547	2.14293	5.18522
1rg8	141	14.33807	3.41733	0.06744	2.22061	4.90954
3m1e	87	14.33848	3.59262	0.023	1.58117	4.48978
1dly	121	14.34039	3.80069	0.04204	1.79243	5.24163
1kng	144	14.34154	3.66589	0.04706	2.09753	5.33201
6cii	124	14.34322	3.9305	0.03505	1.82463	5.72841
1qgv	130	14.34333	3.61562	0.03584	1.92904	5.27808
2wz9	120	14.3446	3.69608	0.02016	1.96438	5.04051
5faa	123	14.34509	3.4946	0.0486	2.01714	5.30009
5ii6	100	14.34545	3.69212	0.01793	1.65372	4.14895
2jdj	105	14.34598	3.75623	0.0233	1.61209	4.42325
3rmq	111	14.34875	3.58853	0.02962	1.91621	6.58232
2wb6	114	14.35116	3.65083	0.03131	2.09689	6.68792
2y71	138	14.35293	3.51613	0.05907	2.09254	5.15887
6c1j	127	14.35477	3.61417	0.05273	1.99337	5.3562
4r5r	68	14.355	3.1734	0.03521	1.93559	5.12636
1r9w	138	14.35518	3.68243	0.04128	1.98214	5.4946
1rlj	135	14.35582	3.44411	0.06398	2.14339	4.72953
3g36	103	14.35683	3.67599	0.03573	1.97101	4.82577
4oa3	141	14.35716	3.64265	0.04351	2.05821	5.63454
5mc7	139	14.35914	3.75414	0.03519	2.0799	6.1909
2i9c	121	14.36152	3.70179	0.03107	1.85658	5.95748
4zhw	110	14.36596	3.38849	0.04153	2.17267	5.6019
1fgy	127	14.36692	3.67304	0.05187	1.75107	4.26894
1tvg	136	14.36702	3.46645	0.05857	2.16063	5.17801
4fvd	142	14.36725	3.55469	0.05229	2.09192	5.3601
2qsk	95	14.36732	3.5131	0.02415	2.174	9.0025
1tp6	126	14.36755	3.71162	0.05064	1.79918	4.92182
3fk8	131	14.3677	3.60517	0.04129	2.01384	5.54951
1vmg	83	14.36986	3.60094	0.02866	1.35426	4.14374
2y78	122	14.37206	3.55724	0.03724	1.75079	4.94817
4k9z	141	14.37331	3.66758	0.05105	1.98694	5.05883
4nbp	129	14.37398	3.58781	0.04266	1.96364	4.51475
4q6v	135	14.37449	3.8262	0.03091	1.96732	6.45746
1o7z	115	14.37566	3.75088	0.03479	1.71854	4.92998
1qau	112	14.37628	3.59653	0.02948	1.78916	4.8962
5k08	142	14.37861	3.48527	0.05699	2.27961	5.7051
3b84	113	14.37953	3.79994	0.0253	1.57415	4.92551
6ac0	115	14.37972	3.70953	0.03248	2.00871	5.50167
4uhq	133	14.38109	3.68091	0.03206	1.85523	5.57015
5ol1	139	14.38228	3.44427	0.04961	2.22833	5.60508
4zce	96	14.3825	3.62917	0.02423	1.92821	6.74269
2yxb	139	14.38352	3.60265	0.04819	2.0271	4.84058
2y6x	109	14.38542	3.8318	0.03885	1.87631	5.017
1pdo	129	14.39118	3.55766	0.03558	1.89299	4.71274
4nob	112	14.39339	3.46718	0.04211	1.85217	4.23498
5yf4	140	14.39526	3.84173	0.03546	1.83709	5.2163
4j5r	141	14.39687	3.56575	0.05105	2.10155	5.28764
2wwe	111	14.39762	3.64046	0.03817	1.91732	4.81776
3psm	94	14.39926	3.46809	0.02329	2.04756	8.52697
2xr6	130	14.39984	3.58235	0.03929	2.09335	5.64102
4aup	120	14.40107	3.79748	0.03422	1.96819	5.68455
4lj1	135	14.40168	3.56418	0.03208	2.15368	6.06287
2byc	137	14.40215	3.86754	0.02706	1.87045	5.66735
2jek	140	14.40479	3.66495	0.05485	2.06088	5.26994
1f4n	109	14.40776	3.43799	0.04358	2.63118	6.48605
3fyr	114	14.40786	3.79615	0.02994	1.75214	5.50378
2av4	135	14.40892	3.61415	0.04731	2.07478	5.4471
5iqj	131	14.41005	3.77945	0.02845	1.8713	5.51038
3fz4	119	14.4145	3.67996	0.03242	2.02094	5.84293
4inw	140	14.41463	3.74008	0.04668	2.0064	5.73622
4izx	139	14.41582	3.39026	0.06875	2.20167	5.00132
4er9	105	14.4163	3.55275	0.03963	2.3023	6.15977
5n13	108	14.41656	3.6099	0.03521	1.91942	5.12814
4xb4	137	14.4182	3.84274	0.0385	1.87521	5.84723
3i2v	124	14.41828	3.68371	0.03191	1.99714	5.34718
5i0z	120	14.41875	3.43796	0.05129	2.07101	4.78719
3qh6	140	14.41931	3.75231	0.01966	1.99545	5.23242
1m1s	109	14.41981	3.43119	0.04298	2.25483	6.12327
2hrv	139	14.41981	3.53415	0.05354	2.06187	5.10171
2nwf	141	14.42055	3.49291	0.04043	2.08282	5.3286
5e7w	102	14.42129	3.38866	0.04465	2.14209	5.09976
3ilc	144	14.42166	3.81401	0.04621	1.978	5.57902
3puc	98	14.42235	3.36104	0.04307	2.24136	5.56643
4zy9	133	14.42274	3.42914	0.05501	2.2386	5.28444
4d53	133	14.42295	3.63636	0.04902	1.97893	5.30336
4y0c	142	14.42324	3.48067	0.05542	2.28009	5.47274
2b1k	149	14.4246	3.66506	0.05082	2.06061	5.32276
4ic9	130	14.4253	4.09994	0.00996	1.7282	6.37079
2d59	141	14.42858	3.50902	0.04733	2.13412	5.42556
4i1k	118	14.43123	3.61988	0.03945	1.87173	5.36103
3hbw	149	14.43281	3.56113	0.05739	2.06047	5.12028
4kef	133	14.43456	3.62155	0.04545	1.97143	4.96776
5c8g	122	14.43498	3.73269	0.04146	1.84414	4.8198
1rki	101	14.43534	3.52158	0.03092	1.80847	5.07407
2rff	111	14.4418	3.62654	0.03645	1.89844	4.57148
5m2y	130	14.44238	3.6489	0.04866	1.96783	4.89194
2xev	121	14.44254	3.6241	0.02902	2.13242	7.58589
2o4t	90	14.44409	3.83246	0.02007	1.43879	4.48119
1y02	91	14.44518	3.63004	0.02624	1.96904	6.98156
2p3h	98	14.44582	3.47339	0.03043	1.81613	4.43997
5nsa	106	14.44663	3.47673	0.03933	1.83161	3.92337
2od5	91	14.44815	3.64957	0.03265	1.4827	3.56837
5x4b	152	14.44933	3.60683	0.05594	2.06326	5.20752
3f6c	129	14.45247	3.49891	0.02189	1.95935	4.70938
6elm	98	14.45284	3.66064	0.0433	1.86713	4.34021
2bay	112	14.4539	3.59106	0.03231	2.12475	6.9915
3hzp	128	14.45396	3.6608	0.0502	1.88583	4.77103
4z8a	90	14.45601	3.67191	0.01307	1.36668	3.74052
5ol7	143	14.45843	3.49187	0.05426	2.26422	5.80166
4guc	115	14.4612	3.4627	0.04805	1.97984	4.72926
3l4a	121	14.4626	3.86543	0.02714	1.95328	6.59715
4ooa	132	14.4631	3.60028	0.05	1.89651	5.0155
4noa	108	14.46395	3.35877	0.04773	2.26312	5.29091
2fy6	143	14.46528	3.65212	0.04553	2.12672	5.4581
5yyx	120	14.46728	3.48978	0.04111	1.84425	4.73531
1tuw	106	14.46832	3.8681	0.02134	1.49809	4.01588
2pqr	138	14.46871	3.74537	0.03934	1.90433	5.09426
1vr8	135	14.46891	3.67861	0.04255	1.91968	5.13292
4ps2	79	14.46953	3.52029	0.03859	1.80195	4.35076
1qfo	115	14.46974	3.46972	0.05141	2.09678	4.83355
5n86	139	14.47006	3.70577	0.03256	1.97801	5.46497
3n90	145	14.47191	3.54761	0.04518	2.43923	6.45307
4le9	59	14.4721	4.44185	0.02104	1.20179	2.98989
4fib	123	14.4735	3.71251	0.02194	1.96416	9.17977
2gkg	122	14.47421	3.34033	0.06575	2.10105	4.42378
3c5r	125	14.47465	3.42968	0.04367	2.28289	5.84462
1od3	131	14.47482	3.46553	0.04919	2.09415	5.07169
4evm	138	14.47517	3.62351	0.04943	2.05045	5.17054
3f5r	113	14.47526	3.58913	0.03953	1.73242	4.35453
4o36	115	14.47585	3.6923	0.02597	1.85925	7.00698
6g5j	122	14.47639	3.64463	0.03528	2.21071	6.81482
3k7c	108	14.47777	3.61128	0.04157	1.99418	5.79688
6jpt	121	14.47846	3.66915	0.03514	1.72778	4.27037
3tdn	121	14.47857	3.5876	0.03009	1.9235	5.64381
4ew7	113	14.47901	3.70307	0.03834	1.85121	5.20864
4n0p	134	14.47957	3.69465	0.03931	2.00105	5.5257
3bgu	106	14.48006	3.65283	0.04202	1.78142	4.74919
1pgx	70	14.48105	3.37805	0.02425	1.90612	3.83769
5h6x	94	14.4826	3.38435	0.03973	2.1489	5.62037
2iay	114	14.48399	3.51079	0.04619	1.84286	4.86682
3vux	110	14.4844	3.61034	0.03678	1.89767	5.37846
1p90	123	14.48589	3.58403	0.03606	2.05611	5.59102
5cfj	140	14.48777	3.73381	0.03752	1.84527	4.92038
1y6x	87	14.48793	3.63913	0.03089	1.44549	4.30322
4dgh	128	14.49125	3.69968	0.03557	1.90222	5.43423
5oho	113	14.49226	3.44975	0.03165	2.21058	7.36808
5wd9	86	14.4934	3.47469	0.04193	2.1782	5.32064
6gdj	140	14.4938	3.75714	0.03648	2.24388	6.21696
2ivy	88	14.49429	3.92006	0.01835	1.5916	4.16814
4qt6	159	14.49659	3.5771	0.04905	2.25503	6.08296
3zbd	110	14.49708	3.48023	0.0214	1.80694	4.00095
3t1s	133	14.49819	3.66257	0.03398	1.90479	5.15389
2h30	151	14.4985	3.82093	0.03334	2.03678	5.74921
2fvv	135	14.49946	3.5602	0.04243	1.94162	5.24761
2nsz	129	14.50018	3.76478	0.0331	1.88782	5.38846
5gzf	150	14.50034	3.81163	0.04408	1.95267	5.45442
3mwz	115	14.50329	3.59908	0.03424	1.89806	5.46291
1xau	104	14.50333	3.41299	0.05175	1.86554	4.35956
6hyf	106	14.50385	3.60737	0.03583	1.84686	5.12134
5xbc	117	14.50461	3.70351	0.01701	1.80029	4.52591
5bty	135	14.50495	3.56263	0.06114	1.95896	4.88251
3s9f	144	14.50518	3.86053	0.02809	1.8788	5.33054
2aj6	120	14.50656	3.79846	0.0201	1.61193	6.22965
6dyf	105	14.50684	3.57161	0.03817	2.31983	6.69442
2a15	133	14.50688	3.60185	0.05018	1.96109	5.22578
2xst	149	14.5072	3.70715	0.05497	1.95856	5.16277
5dka	96	14.50755	3.71732	0.02432	1.99927	7.41623
1x2i	136	14.50902	3.65011	0.04887	2.15917	5.76379
4hqz	141	14.50987	3.68328	0.05225	2.01236	5.15783
3t7z	119	14.51019	3.78778	0.03419	1.80289	5.91366
2p3w	110	14.5103	3.82919	0.02188	1.8303	5.47817
1t2w	150	14.51128	3.49298	0.06455	2.07794	4.84039
2y1b	86	14.51292	3.30834	0.03475	2.29712	6.52767
5cuw	162	14.51531	3.62718	0.04594	2.10502	5.85823
4ytl	99	14.51608	3.66069	0.02012	2.06733	10.02058
2w0i	135	14.51629	3.67927	0.04058	1.9942	5.24093
4rlr	126	14.51657	3.83987	0.02739	1.66255	5.93303
2o9u	95	14.51666	3.41904	0.03741	1.87007	4.54199
6ins	100	14.51956	3.40364	0.04652	2.132	4.89664
5evh	121	14.52001	3.75372	0.0282	1.89563	5.55448
3k3v	79	14.5207	3.92178	0.01759	1.34681	4.55356
2yyo	160	14.52387	3.51494	0.04939	2.35674	6.23007
3v7b	147	14.52491	3.52502	0.05044	2.21104	5.93817
5anp	145	14.52491	3.74282	0.03662	2.02863	5.73097
3lyw	86	14.52531	3.40328	0.03836	2.11686	5.7578
5b3k	150	14.52648	3.55991	0.06004	2.22937	5.4868
5xn9	138	14.52649	3.82302	0.04468	1.80504	5.35433
3ezi	104	14.5296	3.52091	0.04938	2.16491	5.28396
2ic2	104	14.52961	3.51363	0.04444	2.01961	4.77867
6gmi	120	14.52973	3.57101	0.04777	1.8834	4.48577
3rfe	119	14.52989	3.61658	0.03564	2.06307	6.19375
4g9a	132	14.5304	3.58836	0.03729	2.00858	5.33252
2yvq	134	14.53216	3.70362	0.04389	1.91932	4.95245
5i5n	136	14.53279	3.69205	0.04506	1.99685	5.27936
4kg3	138	14.53323	3.66646	0.03927	1.86791	4.94203
2xrh	100	14.53608	3.92404	0.01363	1.46371	4.47126
6mpz	155	14.53713	3.50323	0.0654	2.16924	5.02609
3o5q	128	14.53862	3.46137	0.0502	1.92448	4.96484
4wfv	153	14.53883	3.69522	0.05947	1.96482	5.12238
3f0i	119	14.5402	3.64421	0.03039	2.06331	6.67329
5ija	148	14.54347	3.59202	0.04845	2.18997	5.64041
2zou	135	14.54524	3.51233	0.05635	2.0118	4.85464
2ooc	104	14.54787	3.61408	0.0322	2.08208	5.50524
4qns	106	14.55228	3.56586	0.04331	1.9374	4.90951
2w8x	138	14.55295	3.37713	0.04901	2.32089	5.93276
2g3r	119	14.55514	3.51659	0.03521	2.01302	6.00141
1lu4	134	14.55606	3.52979	0.0631	2.12697	4.97402
5by1	142	14.55641	3.98412	0.02976	1.89499	6.77457
5h3g	93	14.55713	3.61875	0.03437	1.9033	5.04555
2vmh	147	14.55733	3.49529	0.05117	2.26924	5.63059
3g0m	138	14.56002	3.74579	0.04735	1.95009	5.38746
3obl	132	14.56207	3.54094	0.04859	2.03261	4.84795
5mvr	148	14.56217	3.75216	0.04834	1.91745	5.11591
2opc	115	14.56303	3.48375	0.04983	1.88096	4.28499
3fwu	113	14.56347	3.6664	0.03058	1.76353	4.61601
5o5s	123	14.56355	3.59629	0.04063	2.11469	5.6425
4etn	148	14.56363	3.55948	0.05213	2.10454	5.56307
1elw	125	14.56615	3.52619	0.03366	2.31674	7.25149
1o8x	143	14.56628	3.68502	0.054	2.03792	5.16859
2vzc	127	14.56642	3.69229	0.02981	1.90343	5.52256
5juh	137	14.56697	3.52737	0.0422	1.9089	4.96842
3q0h	109	14.56713	3.5192	0.04399	1.99177	5.00445
4n5u	108	14.5673	3.54396	0.03669	2.24845	6.73433
5aig	124	14.57075	3.68555	0.0421	1.93562	5.16554
5e3b	148	14.57097	3.65269	0.04693	2.01053	5.47092
4xvv	150	14.57111	3.80009	0.04133	2.04756	6.31431
5e16	138	14.57196	3.69914	0.04094	1.85118	5.05483
1nxj	156	14.57242	3.59909	0.04152	2.26447	6.23272
3gax	107	14.57446	3.58667	0.03538	1.96594	5.49621
3m97	118	14.57502	3.74069	0.02155	1.75864	4.98212
3ixs	142	14.57708	3.83738	0.03509	1.80584	5.09417
1xtm	153	14.57972	3.63424	0.04942	2.05352	5.93247
4j20	88	14.58053	3.0209	0.08157	2.18835	4.03554
1yqb	88	14.58223	3.64133	0.02545	1.55342	3.5931
4pkl	110	14.5825	3.60317	0.03757	2.02791	5.2363
5j9i	135	14.58254	3.78419	0.03266	2.02306	6.67207
4p5e	136	14.58288	3.74183	0.03851	1.92182	4.85361
2rh3	121	14.58325	3.66598	0.04049	1.90337	5.04533
3d9n	146	14.58819	3.74842	0.03852	2.08005	6.05008
4x86	107	14.58832	3.91465	0.02129	1.83709	6.05307
5h5n	142	14.59238	4.02447	0.02819	1.87534	6.73675
4oun	125	14.59399	3.67445	0.03666	1.82569	5.06985
5feb	121	14.59471	3.51212	0.05027	1.98466	4.91006
1py9	116	14.59743	3.35727	0.05794	2.13135	4.83114
3e9f	99	14.59865	3.57596	0.0363	1.76027	4.47015
1e6i	114	14.59884	3.62785	0.0414	1.95941	5.1375
1gu2	124	14.59907	3.90414	0.02747	1.73201	5.5843
1hml	123	14.59912	3.70172	0.03041	2.00666	6.63871
4q2s	136	14.59928	3.77102	0.037	2.01195	6.4596
3ehg	125	14.60177	3.56413	0.04787	2.02661	5.10451
3eur	140	14.60356	3.64954	0.05475	2.03957	5.11265
3m7a	140	14.60417	3.67996	0.03884	1.98913	5.19552
5icu	102	14.60664	3.36323	0.04013	2.1911	5.2034
4c6s	142	14.60853	3.68265	0.04809	1.97235	5.33653
4nut	149	14.61118	3.63804	0.04879	2.10971	5.4355
5lkw	119	14.6117	3.53041	0.03377	2.01611	5.76068
5ijm	98	14.61402	3.63896	0.03275	1.97052	5.57737
4z04	124	14.61576	3.85563	0.02636	1.92635	6.61926
5tf3	131	14.61783	3.81703	0.03373	1.97054	5.80638
3ey6	118	14.61853	3.45792	0.04813	1.90352	4.76449
4r3h	157	14.61877	3.81847	0.04133	1.99118	5.64429
2asf	125	14.61944	3.54039	0.04816	1.99568	5.03963
1fit	126	14.62022	3.56178	0.04624	1.85605	4.75371
4yvo	119	14.62301	3.62683	0.03212	2.02483	6.62312
3o1c	115	14.62413	3.58993	0.0337	1.81107	4.64716
5m31	151	14.62455	3.57192	0.05365	2.15696	5.59097
5evf	105	14.62522	3.43022	0.04027	1.98291	5.09046
4o06	102	14.62551	3.63988	0.01273	1.71343	4.84904
4of6	108	14.6265	3.32555	0.04952	2.15598	5.08645
3b7c	121	14.62681	3.61405	0.056	1.83936	4.62847
6exu	103	14.62853	3.88825	0.03549	1.63396	4.34642
4zy7	119	14.631	3.54508	0.03917	2.11541	5.46012
2bti	115	14.63158	3.72235	0.02874	1.71126	4.48875
3r72	122	14.6361	3.77713	0.04196	1.89918	5.35864
3qzt	113	14.63636	3.7018	0.03875	1.94606	5.00979
4fvg	109	14.63757	3.56847	0.03919	2.16991	5.99853
2vac	134	14.63919	3.5592	0.05428	2.04838	5.00541
5nf7	138	14.63995	3.6582	0.05532	1.99764	5.27434
2o6n	31	14.64113	3.31398	0.03121	5.28541	12.99655
2nml	100	14.64404	3.72444	0.03264	1.61604	4.37417
3kkf	105	14.6458	3.77363	0.03182	1.80519	4.90668
4h8q	119	14.64626	3.60718	0.04446	1.80356	4.56142
2j1a	141	14.6467	3.50304	0.04883	2.2145	5.63452
4gh9	122	14.64703	3.58095	0.03806	1.99175	5.76981
4afm	127	14.64748	3.69079	0.04377	1.79072	4.8813
1nep	130	14.64909	3.55063	0.04475	2.19863	6.07251
3llo	132	14.64989	3.75954	0.04109	1.84477	5.13036
2pma	129	14.65056	3.70785	0.03752	1.88912	5.36522
3dj9	107	14.65224	3.43996	0.04244	2.00724	5.23681
3ct5	159	14.65285	3.763	0.03277	2.10829	7.33763
2o1a	122	14.65289	3.62417	0.04426	1.91688	4.89432
4qx5	127	14.65556	3.80565	0.0302	1.98431	6.68363
1ifc	131	14.65595	3.73893	0.05246	1.89301	5.28933
2ar5	117	14.65708	3.67345	0.04615	1.85881	4.7273
1jf8	130	14.65743	3.49994	0.05019	2.12046	5.04812
2quo	123	14.65833	3.62442	0.04283	1.75369	4.43503
6jfw	141	14.65835	3.68531	0.04203	1.9862	5.66792
2yfu	140	14.65892	3.51686	0.04454	2.19305	6.06305
1v30	118	14.6594	3.55802	0.02807	1.79026	4.64645
2cal	153	14.65992	3.60458	0.06022	2.11154	5.52839
5go5	152	14.66006	3.62077	0.04907	2.04819	5.50797
4mpo	145	14.66009	3.90603	0.03134	1.83557	5.68815
5xmz	122	14.66028	3.56429	0.04188	1.99355	4.95298
4tkb	133	14.66047	3.74026	0.05401	1.88166	5.02092
3k6g	126	14.6623	3.78146	0.03348	1.86795	5.78147
2hsb	126	14.66539	3.49397	0.04507	2.15263	5.56422
4azz	165	14.66783	3.56009	0.05696	2.27627	5.93098
3hnx	108	14.66812	3.455	0.03769	2.18027	6.43075
3lwa	167	14.66886	3.75781	0.05396	2.04261	5.51051
5kko	105	14.66909	3.69615	0.0294	1.50795	3.82816
4nmu	147	14.6707	3.71093	0.03262	2.01631	5.29053
5z59	146	14.6716	3.65801	0.04209	2.144	5.8088
2yjl	108	14.67283	3.57373	0.03966	1.94834	5.16284
5u7f	144	14.67314	3.76865	0.02843	1.96792	6.12792
4bpy	162	14.67327	3.75278	0.04848	2.15042	6.16335
2hw4	116	14.67437	3.47241	0.03291	1.9694	5.04661
4x5m	86	14.67497	3.61259	0.03993	2.14015	5.67883
2jdc	145	14.67544	3.81906	0.03162	1.86364	6.23138
1eaq	124	14.6759	3.53659	0.04032	2.05298	5.64906
3c57	100	14.67705	3.74081	0.03398	1.90693	5.49007
5d94	131	14.67928	3.74386	0.03811	1.83837	4.92593
5b1r	116	14.68065	3.51964	0.04287	1.77471	4.35062
3fes	142	14.681	3.61143	0.04838	2.14399	5.55721
1lmi	131	14.68164	3.59107	0.04267	2.07342	5.67067
5ygh	146	14.68912	3.76608	0.04834	2.08215	6.32122
4xzp	148	14.69113	3.72467	0.05452	1.94435	5.17813
5xbn	128	14.69209	3.656	0.04297	1.89576	4.96166
4qxl	115	14.69233	3.53867	0.03868	2.29511	6.62893
6etl	124	14.69262	3.70509	0.02729	1.92365	7.13699
4lx3	137	14.69264	3.51567	0.04926	2.21555	5.82814
1lwb	122	14.69336	3.79258	0.03501	1.95749	5.53117
3jrv	151	14.69349	3.72494	0.0557	1.98621	5.47453
4un2	115	14.69384	3.79832	0.02458	2.00252	7.91017
1sl4	132	14.69408	3.65568	0.03557	2.01858	5.5257
3zui	146	14.69696	3.63184	0.05926	1.88902	4.90986
6mgh	147	14.69778	3.79909	0.03752	1.95685	5.72259
4odp	106	14.70227	3.65876	0.02735	1.83901	4.97347
3sum	135	14.70305	3.50702	0.04909	2.12259	5.56661
3dt5	119	14.70464	3.74462	0.03757	1.83213	5.03903
6ds6	53	14.7055	3.34325	0.01426	1.37429	4.28955
2cy5	130	14.70567	3.65486	0.0418	1.80282	4.73303
3wdn	125	14.70705	3.54697	0.03499	2.06753	5.54741
1nko	122	14.70908	3.61983	0.04147	2.11767	5.25895
3fgh	67	14.70951	3.64179	0.02813	1.88549	5.96476
4u7i	109	14.7128	3.67193	0.03525	2.24641	6.16847
5u1m	114	14.71287	3.38891	0.05999	1.98257	4.60022
5zu6	152	14.7135	3.63332	0.04022	2.13996	6.08647
4gt8	133	14.7169	3.62657	0.05375	1.93296	4.89875
3cx2	107	14.7258	3.49092	0.04156	1.80848	4.48227
1wlu	117	14.72883	3.42175	0.04305	2.21345	5.58177
4ize	151	14.72925	3.69272	0.04979	1.9786	5.2243
1koe	172	14.73042	3.65313	0.05603	2.22417	6.30152
1jb3	127	14.73136	3.54631	0.0373	1.91791	4.58308
2c8s	149	14.73255	3.92599	0.02941	1.79988	5.59523
3noi	119	14.73279	3.63566	0.03331	1.84089	5.17266
1doi	128	14.73524	3.37992	0.05039	2.11883	4.97632
2vbu	131	14.73865	3.6855	0.03959	1.87057	4.80891
2hbg	147	14.74088	3.88044	0.04339	2.03367	6.87863
1mba	146	14.74094	3.9743	0.03492	1.94491	7.19261
1neu	115	14.74244	3.47231	0.05495	1.98483	4.39399
2jda	139	14.74355	3.5256	0.05945	2.12845	5.30779
3nrl	138	14.7443	3.66952	0.03616	1.95055	5.60164
1p0z	131	14.74592	3.56712	0.03684	2.09295	4.89021
2ob5	151	14.74773	3.61439	0.04409	1.99506	5.04199
5lnn	149	14.74787	3.71522	0.04214	1.94682	5.56476
3w57	111	14.74836	3.41196	0.04866	2.29463	5.58303
1unq	117	14.75091	3.67374	0.04349	1.70223	4.42307
3flv	92	14.75125	3.58887	0.03404	1.87819	5.17634
1l2h	144	14.7574	3.67696	0.04949	1.89335	4.90146
4c0n	150	14.75962	4.02613	0.0385	1.78078	6.34291
4b9i	125	14.76066	3.4751	0.04702	2.19002	5.44713
5ml0	108	14.76127	3.61769	0.04104	1.89802	4.65464
2x3g	116	14.76595	3.76147	0.02672	1.67494	4.57034
3f7x	133	14.76603	3.8478	0.0361	1.9435	6.18437
2wds	123	14.76655	3.56684	0.0458	1.88165	4.92763
2hbo	142	14.76764	3.85506	0.03376	1.93427	6.24402
5h0m	92	14.76804	3.85141	0.02079	1.81683	6.09678
5m1x	130	14.76892	3.62993	0.02942	1.81354	4.34378
4v0k	151	14.76947	3.69104	0.05567	2.03508	5.096
1ezg	164	14.7698	3.78864	0.01525	2.7279	17.28734
3w9k	135	14.77177	3.67142	0.04191	2.00484	5.37322
2hew	128	14.77323	3.52411	0.04983	2.08028	5.22558
1gpr	158	14.77444	3.70886	0.05189	2.10664	5.66937
4f2l	61	14.7746	3.47322	0.02743	1.41439	3.63786
2oa2	132	14.77475	3.62087	0.0423	1.96919	5.53137
5oxz	123	14.77589	3.61255	0.03726	1.68549	4.31081
4mq3	129	14.77873	3.71633	0.03173	1.99803	6.1672
2qn4	159	14.78	3.71754	0.05013	2.03391	5.39766
3fso	109	14.78075	3.46007	0.04088	2.32691	6.62269
3o0m	139	14.78109	3.73527	0.03519	1.8472	5.42889
5ljp	168	14.78132	3.64321	0.05466	2.19993	5.76049
3ghj	116	14.78423	3.86477	0.02029	1.71243	7.12735
3qor	119	14.78453	3.67455	0.04285	1.81661	4.59963
4jif	149	14.78891	3.76637	0.04607	1.92278	5.20863
2qeb	145	14.78943	3.91734	0.03174	1.96652	6.90129
2x46	144	14.79107	3.63462	0.05596	2.00133	5.07573
1b0b	141	14.79166	3.91489	0.03571	1.98172	6.89714
5et3	60	14.7918	3.3887	0.04243	2.2038	5.056
2vif	140	14.79462	3.87379	0.02128	1.77311	4.93498
3fil	111	14.79594	3.5502	0.04542	2.06301	5.24253
4kk3	151	14.79677	3.60583	0.0528	2.05128	5.4703
3cnu	110	14.79729	3.94112	0.0238	1.43111	4.99674
1ufy	121	14.79811	3.53678	0.0379	1.95846	4.69075
4w9z	138	14.79954	3.51941	0.04805	1.98604	5.20211
5wdd	150	14.80088	3.81432	0.04427	1.97698	5.77307
4a2v	122	14.80129	3.85734	0.01937	1.79295	5.44355
4psf	134	14.80265	3.7548	0.02895	1.9688	5.98066
2nrr	139	14.8036	3.59671	0.04886	2.03196	5.24533
4muv	142	14.80381	3.80452	0.03719	1.84022	5.55492
3b64	112	14.80415	3.71252	0.02583	1.76733	4.71654
4aoh	122	14.80494	3.70112	0.03149	1.91294	6.49283
2bkm	128	14.80561	3.8985	0.03702	1.70246	5.23005
3cjs	130	14.80635	3.71222	0.03666	1.92053	5.64835
3eeh	116	14.80646	3.70405	0.01466	1.59554	4.92717
1jhc	130	14.807	3.75277	0.02875	1.80877	5.1343
5wfb	132	14.80713	3.78013	0.03575	1.96732	5.62996
3h6r	152	14.80753	3.71209	0.04379	1.90532	4.81068
4a3z	136	14.80769	3.5146	0.05397	2.1535	5.56281
5c68	109	14.80807	3.81176	0.02509	1.75537	6.9596
4q0n	113	14.8096	3.77497	0.0386	1.7042	4.47934
5ce7	140	14.80971	3.7334	0.03498	2.1447	7.09125
2q3p	103	14.81294	3.74338	0.03038	1.62786	4.23251
3rx9	130	14.81366	3.62063	0.04187	2.09947	6.05863
6fpv	122	14.81472	3.56049	0.04421	2.07895	5.22405
5ar6	122	14.81618	3.75532	0.02663	1.86187	7.22954
1ytl	158	14.81647	3.77997	0.04847	2.09427	5.95795
3soj	114	14.81652	3.60208	0.04081	2.01764	5.69487
2wry	154	14.81782	3.72931	0.04522	1.9332	5.15158
2oxl	124	14.81967	3.77498	0.0291	1.81164	5.71119
3by8	133	14.81969	3.46115	0.04618	2.18791	5.06182
4gzc	132	14.82111	3.67372	0.04735	1.95217	5.36624
3ts9	128	14.82125	3.83034	0.03568	1.84154	5.36052
3bpj	143	14.82134	3.94681	0.03947	1.71447	5.03896
4erc	150	14.82193	3.55553	0.03902	2.3221	6.71912
3r5z	140	14.82434	3.90617	0.02328	1.7048	5.6441
1e29	135	14.82477	3.71487	0.04324	1.85272	5.36454
3fl2	116	14.82667	3.91064	0.03291	1.80603	5.36918
5ohq	110	14.8267	3.55029	0.03046	2.06821	7.32598
4o1w	157	14.82832	4.23012	0.02899	1.98051	8.67527
5z6v	158	14.82906	3.81666	0.04332	2.0022	5.93248
3web	132	14.82979	3.74647	0.04045	1.90167	5.75316
4k08	143	14.83299	3.89914	0.03483	1.82665	5.41448
5ig0	131	14.83737	3.87258	0.04004	1.71913	4.95764
2hw2	140	14.84313	3.71038	0.02751	1.83598	5.43506
1tuv	103	14.84377	3.68513	0.0288	1.6665	4.48667
5gkm	154	14.84477	3.84093	0.03516	2.01126	5.7408
5uui	134	14.8451	3.71137	0.04103	2.021	5.39849
3obh	133	14.84599	3.98895	0.02801	1.5879	5.51708
3bm7	106	14.84749	3.66451	0.03472	1.68902	4.47071
5brj	140	14.84824	3.91213	0.01784	1.83666	5.11656
1aqz	142	14.85172	3.69703	0.03535	1.83236	5.65729
2a4v	156	14.85205	3.61638	0.04902	2.11256	5.31801
1wol	122	14.85206	3.56551	0.04207	2.04233	5.22177
4ofk	103	14.85279	3.35256	0.04054	2.38275	6.69157
2vxg	131	14.8532	3.85273	0.02858	1.95427	7.01101
2iyj	145	14.85358	3.89042	0.03237	1.97734	6.52911
1yq5	144	14.85508	3.65355	0.04291	2.13761	6.22988
1hzt	153	14.85624	3.73633	0.05518	1.947	5.27487
2f46	142	14.85657	3.75697	0.0356	2.1349	6.48302
3zfp	148	14.85694	3.6321	0.04171	2.07472	5.90105
5xga	118	14.85785	3.97639	0.02548	1.62771	5.16239
3s6m	163	14.86132	3.67689	0.04775	2.076	5.85668
4b53	103	14.86524	3.39711	0.04475	2.04393	5.1255
1r75	110	14.86573	3.52327	0.0325	1.94281	4.94626
3m86	111	14.86648	3.79312	0.0375	1.64607	4.79409
3pna	129	14.86843	3.72129	0.03191	1.92831	6.3605
5fzs	107	14.8689	3.70305	0.02428	1.91239	7.13126
3a1w	159	14.87011	3.7837	0.04485	1.91971	5.14396
5c6s	126	14.87186	3.77625	0.04056	1.7336	4.81385
3r0n	128	14.87365	3.52005	0.05022	1.89794	4.72011
2b8m	109	14.87427	3.63201	0.02109	1.82325	4.83096
2w1s	139	14.87481	3.66166	0.04769	2.06339	5.91587
2ia7	111	14.87855	3.80852	0.03	1.492	4.03639
3zhn	131	14.87956	3.75984	0.03462	2.07129	6.80701
4b62	143	14.87968	3.63311	0.04092	2.0621	6.04416
4l3u	123	14.87999	3.88804	0.03611	1.79157	5.28562
4hvy	134	14.88015	3.60487	0.03937	1.78965	4.7087
4o1r	142	14.88242	3.48916	0.06078	2.20888	5.46807
5l8x	172	14.88251	3.74147	0.04327	2.21063	6.70315
3iu5	114	14.88304	3.82751	0.03783	1.78165	4.98815
3ljm	87	14.88791	3.53729	0.04398	2.05274	4.64101
6gl8	144	14.88852	3.89073	0.04114	1.89497	5.65839
3v43	119	14.89106	3.76228	0.02534	1.85951	7.21884
3qhp	159	14.89129	3.59342	0.05447	2.18278	5.61287
6d5b	153	14.89502	3.61859	0.0455	2.15105	6.07589
2flh	144	14.89517	3.82178	0.04801	1.84949	5.6651
5lwa	148	14.89568	3.75942	0.03962	1.9149	5.78677
2ehg	149	14.89624	3.45075	0.05215	2.20543	5.70109
1wka	143	14.89628	3.65803	0.04266	2.00388	6.01411
4zf7	126	14.89747	3.79759	0.05103	1.86005	4.79764
2d48	129	14.90095	3.81214	0.04257	1.93251	5.40347
4v1j	141	14.90097	3.62624	0.04773	2.11973	5.50103
3cbn	144	14.90153	3.49951	0.04926	2.34879	6.2221
2ijq	145	14.90367	3.71638	0.04222	2.03904	5.78126
6i20	131	14.9039	3.74539	0.03914	1.78079	4.9735
3pvh	153	14.90419	3.62315	0.05326	2.15499	5.57121
2qfe	139	14.90784	3.7237	0.04114	2.00565	6.1559
5um7	140	14.90795	3.69424	0.05097	2.01396	5.25205
5by5	115	14.908	3.61617	0.03764	1.92556	5.2658
1r62	136	14.9082	3.6134	0.04834	2.00413	5.44937
5o46	114	14.90901	3.64167	0.03379	1.84586	5.28442
4npx	80	14.9108	4.05728	0.02896	1.60696	5.88749
5h9n	154	14.91146	3.918	0.03505	1.82957	5.57023
1mc2	122	14.91166	3.65154	0.03795	2.09271	6.04746
3mf7	117	14.91243	3.92632	0.0266	1.67391	4.8348
1lr7	73	14.91372	3.59018	0.02283	1.77648	6.66299
2yqy	126	14.9144	3.95187	0.03012	1.97008	6.66925
1mug	165	14.9145	3.7221	0.04797	2.10402	6.04882
1j27	98	14.91464	3.42563	0.04434	2.18889	5.39931
1nb9	147	14.91471	3.84997	0.04375	1.74836	4.64724
1byr	152	14.91624	3.59237	0.05353	2.08222	5.76575
3wuz	120	14.91696	3.67325	0.04187	2.02036	5.3437
5szb	129	14.91847	3.78379	0.02927	1.85294	6.63328
4pqd	105	14.92028	3.61062	0.02561	1.51848	3.89895
2p39	142	14.9213	3.62761	0.04147	1.94637	5.16006
5jys	141	14.92189	3.63911	0.04061	2.09548	5.76654
3npd	113	14.92392	3.62595	0.04456	1.77188	5.21092
1gv8	160	14.92488	3.64866	0.04069	2.13247	5.91976
4qbs	145	14.92546	3.85326	0.03083	1.91781	6.37485
5iuc	123	14.92806	3.52672	0.04493	2.11319	5.71628
4ous	132	14.92885	3.53111	0.04723	2.30318	6.02693
4ldm	120	14.9291	3.74622	0.04024	1.77926	4.86666
1t3y	131	14.93062	3.61879	0.04511	1.97938	4.87907
4k7b	111	14.93181	4.08239	0.00998	1.80527	7.83596
4y2f	143	14.93267	3.70068	0.04187	2.0256	5.38855
3onp	159	14.93688	3.67272	0.04636	2.04403	5.68289
3s4e	144	14.93915	3.59159	0.03929	2.19105	5.65524
3ebt	131	14.93925	3.72578	0.03901	1.97484	5.92591
5oo9	121	14.93933	3.6478	0.03002	1.82172	4.88203
6fre	154	14.93979	3.65309	0.03924	2.00161	5.22396
4irf	145	14.94004	3.79818	0.03832	2.07132	6.2131
5yob	148	14.94221	3.54146	0.06261	2.23019	5.37803
3pfs	134	14.94294	4.05409	0.01499	1.5893	4.86943
5b1n	59	14.94436	3.41204	0.04113	3.33969	8.01841
4mz3	119	14.94455	3.56701	0.04576	1.89937	4.81804
3upv	132	14.94473	3.63127	0.03173	2.18542	7.51058
1uuy	161	14.94484	3.60233	0.06256	2.14151	5.51883
4xtb	109	14.94568	3.61451	0.01985	1.68334	4.3375
1tu9	131	14.94647	3.899	0.0356	1.93128	6.57226
1zbf	132	14.94682	3.56535	0.04825	2.05989	5.11979
3gbw	161	14.94814	3.63292	0.03635	2.11007	5.69092
3ups	108	14.95063	3.61942	0.02448	1.68665	4.52692
1nr4	131	14.95174	3.73647	0.03286	1.968	5.56117
4ftf	109	14.95302	3.65053	0.03913	1.99156	5.21232
4f0w	152	14.9548	3.47743	0.03849	2.13857	5.13809
4dip	121	14.95684	3.62713	0.02121	1.61926	4.58678
1c52	131	14.957	3.61092	0.05734	2.01049	5.46981
1yhf	114	14.95724	3.59199	0.03544	1.84305	4.76032
4hob	125	14.9578	4.47368	0.01089	1.8513	13.40811
3e11	114	14.95789	3.78264	0.02958	1.55892	4.73872
4b1m	165	14.95883	3.62313	0.04174	2.1965	5.74011
1oz9	141	14.95962	3.80547	0.03372	1.70605	5.44954
4oxx	153	14.96265	3.62556	0.03769	2.10998	5.17985
5zt3	114	14.96316	3.67319	0.03602	1.94807	5.63848
3k6i	99	14.96415	3.28922	0.0488	2.15949	4.95093
2nuh	104	14.96445	3.57786	0.0265	1.91047	5.13375
5ow2	146	14.96716	3.87851	0.04509	1.95496	5.79865
1ujc	156	14.9674	3.66501	0.04435	2.12672	5.86867
6qhg	119	14.96974	3.62185	0.03749	1.89673	4.81706
2ccv	99	14.9709	3.51268	0.03825	2.01585	5.55785
2b7k	155	14.97093	3.78869	0.04198	2.01124	5.77975
1wn2	118	14.97125	3.35477	0.04527	2.20276	4.90879
2q82	114	14.97166	3.63794	0.0293	1.934	5.08769
6bbk	124	14.97286	3.5632	0.04221	2.31354	6.40597
4ttw	132	14.9733	3.78649	0.03907	1.64756	4.71405
5m6n	100	14.97362	3.6196	0.0246	1.84188	5.76569
1xki	128	14.97423	3.83649	0.03579	1.62332	4.47222
5w89	158	14.97439	3.92437	0.04014	1.99643	5.89937
4agh	80	14.97567	4.33101	0.0138	1.28866	5.84419
3w6b	160	14.97836	4.0364	0.0284	1.83982	6.34421
3fp5	106	14.97958	3.67385	0.03149	2.04452	6.22896
1ou9	121	14.97965	3.82121	0.02438	1.60842	4.19703
3l4r	151	14.98044	3.76415	0.04785	1.83629	5.17809
3w0e	136	14.98055	4.00915	0.01571	1.92497	9.95425
3zsj	138	14.98083	3.64392	0.05541	2.01091	5.30141
2ckk	120	14.98263	3.58151	0.03343	2.01164	6.47521
2gsv	135	14.98382	3.91012	0.03206	1.89803	6.46143
1at0	145	14.9862	3.48362	0.05751	2.27274	5.55795
4ytk	116	14.98727	3.88981	0.02484	1.61104	5.4291
1sbx	106	14.98754	3.79012	0.01496	1.65285	5.1209
3mtx	138	14.98762	3.89876	0.03445	1.80155	5.89442
5fh7	115	14.98808	3.83005	0.03792	1.70269	4.58819
4agk	152	14.98827	3.69545	0.04192	2.02396	5.75943
1nu0	131	14.99002	3.76594	0.02627	1.63954	4.33856
2xmj	125	14.99047	3.55174	0.04058	2.2105	6.06833
5b42	101	14.99287	3.64277	0.02691	1.81359	5.3654
1j0p	108	14.99668	4.10055	0.02244	1.5363	5.51674
4fyu	144	14.99679	3.99378	0.01756	1.77798	5.46564
4ozj	104	14.99765	3.60381	0.03333	1.75315	4.74533
2fpe	124	14.99924	3.68621	0.02955	2.0334	7.38256
5zby	156	14.99979	3.89529	0.02895	1.9928	6.40463
2wy4	139	15.00013	4.03858	0.03355	1.84984	6.22715
2v4x	131	15.00156	3.65578	0.04533	1.99556	5.54044
5xb0	133	15.00381	3.65231	0.03805	1.97074	5.84771
4p0t	148	15.00383	3.72826	0.05058	2.02092	5.46338
[truncated: 11,081 more rows]
